# Supplementary material for: Rhizospheric microbiomics integrated with plant transcriptomics provides insight into the Cd response mechanisms of the newly identified Cd accumulator Dahlia pinnata
Source: Front Plant Sci. 2022 Dec 15;13:1091056. doi: 10.3389/fpls.2022.1091056 (PMC9798219; doi:10.3389/fpls.2022.1091056)
Supplement: Supplementary file 2 [file Table_1.xlsx]

## Sheet: Title page
Supplementary Material
Rhizospheric microbiomics integrated with plant transcriptomics provides insight into the Cd response mechanisms of the newly identified Cd accumulator Dahlia pinnata
Xiong Li*, Boqun Li, Tao Jin, Huafang Chen, Gaojuan Zhao, Xiangshi Qin, Yongping Yang, Jianchu Xu
* Correspondence: Xiong Li: lixiong@mail.kib.ac.cn

## Sheet: Table S1
Supplementary Table S1 Primer pairs and PCR product size of 10 differentially expressed genes selected for qRT-PCR validation.
Gene	Description	Forward primer	Reverse primer	Product size
Unigene12430	Integrase catalytic domain-containing protein	CTCAACACTCCAAGTCCATC	TGAAGCAAAGGTATGGAGGT	167
Unigene16333	Glycosyltransferase	ACTCACCAACATTCCCCTAT	GACAAGCATCTGGTTGAGTT	150
Unigene10097	Heat shock cognate 70 kDa protein 2-like	ATTCCTGTGTAGGAGTCTGG	GACGCTCGGTATCTGTAAAC	105
Unigene10457	Putative zinc finger, TTF-type	ACGGACACAAAATAAACCGA	CCGTTTTGGTTAGTTCAGGA	167
Unigene10767	Transcription factor MYB108	CAGTAACGGTCAGAACCAAG	AAACTGTCGGAAAAGTCACC	183
Unigene10297	Uncharacterized protein	GAAAACCTTGACCAGCCTAC	CTGTGTTTCGTATTCGGCTT	101
Unigene10891	Unannotated	GGTAGCTTGTCGCTATGTTT	CACCGGACAAGAAAAGTAGG	131
Unigene11184	Unannotated	ATTAGATTGTGGTTTCGGGC	AAACTCACCAAGCTAAAGCA	139
Unigene11873	Uncharacterized protein	TTTGTTGCTGGGAGTATTGG	TGTGCAGTAGACCTCTCAAA	120
Unigene9584	Unannotated	CATTTGACAGACACCCCTTT	GGGCTCTATGTTTTGTGTGT	106
Unigene15047	Glyceraldehyde-3-phosphate dehydrogenase	GAGGCACCCATCAAGAAAAT	GGAAGAGCTACTCATTGCAT	126

## Sheet: Tablse S2
Supplementary Table S2 Soil physicochemical indices.
Index	Unit	Cd0		Cd45		Sig.
		Mean	SD	Mean	SD
pH	/	5.54	0.01	5.72	0.12	ns
CEC	cmol(+) kg–1	36.7	0.8	36.4	0.7	ns
TCd	mg kg–1	2.4	0.08	44.8	1.3	***
ACd	mg kg–1	1.45	0.03	32.77	4.46	**
HN	mg kg–1	533	11	429	125	ns
AP	mg kg–1	60.2	4.8	57	0.5	ns
AK	mg kg–1	46.9	3.9	48.5	2.1	ns
** and *** represent significance level at 0.001 < P < 0.01 and P < 0.001, respectively, according to independent sample t-test. ns: no significance. ACd: available Cd; AK: available potassium; AP: available phosphorus; CEC: cation exchange capacity; HN: hydrolyzable nitrogen; TCd: total Cd.

## Sheet: Table S3
Supplementary Table S3 Basic information of 16S rDNA sequencing results.
Sample name	Raw reads	Clean reads	Raw tags	Clean tags	Effective tags	Effective ratio (%)	N50	N90	Taxon tags	Singleton tags	OTUs	Bacterial OTUs
Cd0-1	133117	132907	130787	126299	110686	83.15	446	441	55306	55368	2170	2168
Cd0-2	130727	130508	128241	125024	109065	83.43	446	441	54098	54964	2198	2195
Cd0-3	134460	134202	131684	127634	111595	82.99	446	441	54390	57203	2222	2219
Cd45-1	117148	116907	114842	113253	99321	84.78	446	441	49593	49726	2133	2129
Cd45-2	132216	131997	129685	123701	107664	81.43	446	441	50803	56859	2430	2427
Cd45-3	120514	120300	118026	115065	100762	83.61	446	441	49513	51229	2132	2130

## Sheet: Table S4
Supplementary Table S4 Alpha diversity index of bacterial community.
Sample	Shannon	P valuea	Simpson	P value	Chao1	P value	Ace	P value
Cd0-1	8.7703	0.101	0.992952	0.162	2237	0.776	2341.23	0.847
Cd0-2	8.86559		0.99393		2258.72		2355.32
Cd0-3	8.79383		0.992928		2296.81		2391.66
Cd45-1	8.87652		0.993474		2200.24		2284.16
Cd45-2	9.10799		0.994657		2482.66		2575.92
Cd45-3	8.92854		0.994122		2202.05		2291.76
a Significance analysis was performed using independent sample t-test.

## Sheet: Table S5
Supplementary Table S5 Relative abundances (%) of the top 16 bacterial phyla in each sample of rhizospheric soils of D. pinnata grown in soils spiked with 0 (Cd0) and 45 mg kg–1 Cd (Cd45).
Phylum	Cd0-1	Cd0-2	Cd0-3	Cd45-1	Cd45-2	Cd45-3	Domain
Proteobacteria	38.7256	37.1792	39.5819	37.4579	36.7724	36.099	Bacteria
Patescibacteria	9.5507	10.3857	9.1098	13.7323	13.1194	15.0513	Bacteria
Bacteroidetes	9.8365	10.0418	9.3581	8.6791	8.2575	8.2585	Bacteria
Actinobacteria	8.2176	7.9599	10.1194	7.6575	7.5027	7.929	Bacteria
Planctomycetes	8.1633	7.8637	7.6075	7.3022	7.3844	8.398	Bacteria
Gemmatimonadetes	8.2899	7.9913	7.3537	7.4476	7.5716	7.5307	Bacteria
Acidobacteria	6.1338	7.5216	5.6288	5.883	7.213	5.0299	Bacteria
Verrucomicrobia	3.1781	3.2135	2.6682	3.8257	3.3286	3.6976	Bacteria
Chloroflexi	1.7691	1.9396	2.0448	1.9866	2.6507	2.1794	Bacteria
Dependentiae	0.9316	0.8894	0.7245	0.8964	0.7627	0.8633	Bacteria
Firmicutes	0.9279	0.7784	1.6311	0.4906	0.406	0.378	Bacteria
Cyanobacteria	0.3003	0.3199	0.5204	0.7974	0.808	0.6793	Bacteria
Chlamydiae	0.5246	0.4401	0.4708	0.4038	0.4592	0.4266	Bacteria
Elusimicrobia	0.2026	0.2736	0.2133	0.4886	0.4296	0.3821	Bacteria
Armatimonadetes	0.2388	0.2385	0.2538	0.1777	0.2089	0.1678	Bacteria
Nitrospirae	0.1519	0.2884	0.1398	0.1454	0.1616	0.1071	Bacteria

## Sheet: Table S6
Supplementary Table S6 Relative abundances (%) of the top 75 bacterial genera in each sample of rhizospheric soils of D. pinnata grown in soils spiked with 0 (Cd0) and 45 mg kg–1 Cd (Cd45).
Genus	Cd0-1	Cd0-2	Cd0-3	Cd45-1	Cd45-2	Cd45-3	Domain	Phylum	Class	Order	Family
Sphingomonas	5.6707	4.811	5.3144	5.6023	4.6648	5.1371	Bacteria	Proteobacteria	Alphaproteobacteria	Sphingomonadales	Sphingomonadaceae
Gemmatimonas	5.3289	4.7833	4.7866	4.5889	4.4559	4.9753	Bacteria	Gemmatimonadetes	Gemmatimonadetes	Gemmatimonadales	Gemmatimonadaceae
Ramlibacter	3.4495	2.901	3.8819	3.1615	2.6842	2.798	Bacteria	Proteobacteria	Gammaproteobacteria	Betaproteobacteriales	Burkholderiaceae
Bryobacter	2.2466	2.583	1.9419	1.8674	2.0614	1.6113	Bacteria	Acidobacteria	Acidobacteriia	Solibacterales	Solibacteraceae_Subgroup_3
Pseudolabrys	2.1688	2.0653	2.1202	2.0592	1.9432	1.9064	Bacteria	Proteobacteria	Alphaproteobacteria	Rhizobiales	Xanthobacteraceae
Mucilaginibacter	1.9716	2.0579	2.0448	1.926	1.7875	1.8842	Bacteria	Bacteroidetes	Bacteroidia	Sphingobacteriales	Sphingobacteriaceae
Flavisolibacter	1.4435	1.2869	1.1714	1.0316	0.9341	1.0108	Bacteria	Bacteroidetes	Bacteroidia	Chitinophagales	Chitinophagaceae
Nocardioides	0.908	0.8357	1.2725	0.8661	0.8198	0.936	Bacteria	Actinobacteria	Actinobacteria	Propionibacteriales	Nocardioidaceae
Bradyrhizobium	0.9117	0.8339	1.1162	0.745	0.7982	0.7864	Bacteria	Proteobacteria	Alphaproteobacteria	Rhizobiales	Xanthobacteraceae
Pirellula	0.814	0.7322	0.9158	0.86	0.7587	0.8794	Bacteria	Planctomycetes	Planctomycetacia	Pirellulales	Pirellulaceae
Haliangium	0.5698	0.747	0.6951	0.7894	0.808	0.8107	Bacteria	Proteobacteria	Deltaproteobacteria	Myxococcales	Haliangiaceae
Streptomyces	0.5408	0.8209	0.7319	0.5249	0.3606	0.9239	Bacteria	Actinobacteria	Actinobacteria	Streptomycetales	Streptomycetaceae
Jatrophihabitans	0.7724	0.6287	0.7539	0.539	0.4986	0.6004	Bacteria	Actinobacteria	Actinobacteria	Frankiales	Frankiaceae
Bacillus	0.8086	0.649	1.2927	0.3412	0.2858	0.2547	Bacteria	Firmicutes	Bacilli	Bacillales	Bacillaceae
Rhodanobacter	0.4992	0.6841	0.9323	0.4886	0.4001	0.56	Bacteria	Proteobacteria	Gammaproteobacteria	Xanthomonadales	Rhodanobacteraceae
MND1	0.3889	0.5288	0.3623	0.6279	0.8553	0.6126	Bacteria	Proteobacteria	Gammaproteobacteria	Betaproteobacteriales	Nitrosomonadaceae
Reyranella	0.6494	0.5695	0.5461	0.535	0.5124	0.4367	Bacteria	Proteobacteria	Alphaproteobacteria	Reyranellales	Reyranellaceae
Candidatus_Solibacter	0.4956	0.5769	0.4652	0.4643	0.7528	0.3821	Bacteria	Acidobacteria	Acidobacteriia	Solibacterales	Solibacteraceae_Subgroup_3
Burkholderia-Caballeronia-Paraburkholderia	0.4233	0.4659	0.4708	0.4946	0.4671	0.4124	Bacteria	Proteobacteria	Gammaproteobacteria	Betaproteobacteriales	Burkholderiaceae
Dongia	0.5101	0.4678	0.445	0.3412	0.4907	0.4367	Bacteria	Proteobacteria	Alphaproteobacteria	Dongiales	Dongiaceae
Oxalicibacterium	0.4974	0.5436	0.4855	0.3917	0.3055	0.372	Bacteria	Proteobacteria	Gammaproteobacteria	Betaproteobacteriales	Burkholderiaceae
Phenylobacterium	0.4088	0.3938	0.4248	0.3089	0.3114	0.3316	Bacteria	Proteobacteria	Alphaproteobacteria	Caulobacterales	Caulobacteraceae
Asticcacaulis	0.378	0.4012	0.5204	0.2988	0.2148	0.3113	Bacteria	Proteobacteria	Alphaproteobacteria	Caulobacterales	Caulobacteraceae
Massilia	0.3708	0.3365	0.4285	0.2988	0.2385	0.4468	Bacteria	Proteobacteria	Gammaproteobacteria	Betaproteobacteriales	Burkholderiaceae
Opitutus	0.3473	0.3254	0.2777	0.428	0.337	0.3801	Bacteria	Verrucomicrobia	Verrucomicrobiae	Opitutales	Opitutaceae
Taibaiella	0.3636	0.3827	0.4156	0.3311	0.3094	0.2568	Bacteria	Bacteroidetes	Bacteroidia	Chitinophagales	Chitinophagaceae
Lacunisphaera	0.237	0.233	0.1912	0.5734	0.3843	0.4347	Bacteria	Verrucomicrobia	Verrucomicrobiae	Opitutales	Opitutaceae
Gemmata	0.4088	0.3236	0.3623	0.3594	0.2661	0.3012	Bacteria	Planctomycetes	Planctomycetacia	Gemmatales	Gemmataceae
Mesorhizobium	0.3925	0.3051	0.3475	0.323	0.3015	0.3194	Bacteria	Proteobacteria	Alphaproteobacteria	Rhizobiales	Rhizobiaceae
Flavobacterium	0.4287	0.257	0.2666	0.4159	0.2976	0.2931	Bacteria	Bacteroidetes	Bacteroidia	Flavobacteriales	Flavobacteriaceae
Aquicella	0.2768	0.2829	0.2391	0.3291	0.404	0.3033	Bacteria	Proteobacteria	Gammaproteobacteria	Diplorickettsiales	Diplorickettsiaceae
Luteimonas	0.2695	0.2755	0.3108	0.3089	0.2168	0.2709	Bacteria	Proteobacteria	Gammaproteobacteria	Xanthomonadales	Xanthomonadaceae
Terrimonas	0.3762	0.3458	0.2887	0.2241	0.2286	0.1739	Bacteria	Bacteroidetes	Bacteroidia	Chitinophagales	Chitinophagaceae
JGI_0001001-H03	0.2677	0.3716	0.2593	0.218	0.3193	0.1921	Bacteria	Acidobacteria	Blastocatellia_Subgroup_4	Blastocatellales	Blastocatellaceae
Flavitalea	0.369	0.2884	0.2666	0.1898	0.2523	0.2547	Bacteria	Bacteroidetes	Bacteroidia	Chitinophagales	Chitinophagaceae
Dokdonella	0.3545	0.3217	0.3016	0.1837	0.2424	0.186	Bacteria	Proteobacteria	Gammaproteobacteria	Xanthomonadales	Rhodanobacteraceae
Ellin6067	0.2532	0.257	0.2538	0.2625	0.2641	0.2588	Bacteria	Proteobacteria	Gammaproteobacteria	Betaproteobacteriales	Nitrosomonadaceae
Singulisphaera	0.2605	0.1886	0.1912	0.2988	0.2286	0.2588	Bacteria	Planctomycetes	Planctomycetacia	Isosphaerales	Isosphaeraceae
Parafilimonas	0.255	0.3125	0.1692	0.2079	0.2128	0.2527	Bacteria	Bacteroidetes	Bacteroidia	Chitinophagales	Chitinophagaceae
Hyphomicrobium	0.2189	0.2773	0.2574	0.1999	0.2128	0.2062	Bacteria	Proteobacteria	Alphaproteobacteria	Rhizobiales	Hyphomicrobiaceae
Pir4_lineage	0.2026	0.2385	0.2648	0.1676	0.2601	0.2042	Bacteria	Planctomycetes	Planctomycetacia	Pirellulales	Pirellulaceae
Acidothermus	0.1429	0.3495	0.2758	0.1595	0.2463	0.1597	Bacteria	Actinobacteria	Actinobacteria	Frankiales	Acidothermaceae
Acidibacter	0.1664	0.2367	0.1986	0.1978	0.3804	0.1456	Bacteria	Proteobacteria	Gammaproteobacteria	Gammaproteobacteria_Incertae_Sedis	Unknown_Family
Iamia	0.2985	0.2237	0.2372	0.216	0.1577	0.1597	Bacteria	Actinobacteria	Acidimicrobiia	Microtrichales	Iamiaceae
Allorhizobium-Neorhizobium-Pararhizobium-Rhizobium	0.1935	0.2015	0.285	0.212	0.1872	0.186	Bacteria	Proteobacteria	Alphaproteobacteria	Rhizobiales	Rhizobiaceae
Hirschia	0.2134	0.2163	0.1765	0.2503	0.1872	0.1961	Bacteria	Proteobacteria	Alphaproteobacteria	Caulobacterales	Hyphomonadaceae
Occallatibacter	0.1447	0.2052	0.1618	0.1736	0.2444	0.1961	Bacteria	Acidobacteria	Acidobacteriia	Acidobacteriales	Acidobacteriaceae_Subgroup_1
Marmoricola	0.2351	0.1461	0.2354	0.1918	0.1301	0.1536	Bacteria	Actinobacteria	Actinobacteria	Propionibacteriales	Nocardioidaceae
Bdellovibrio	0.1682	0.1405	0.1103	0.2241	0.1912	0.2325	Bacteria	Proteobacteria	Deltaproteobacteria	Bdellovibrionales	Bdellovibrionaceae
SWB02	0.1375	0.2256	0.1508	0.1615	0.2661	0.1071	Bacteria	Proteobacteria	Alphaproteobacteria	Caulobacterales	Hyphomonadaceae
Bauldia	0.1628	0.1757	0.1581	0.1857	0.2345	0.1294	Bacteria	Proteobacteria	Alphaproteobacteria	Rhizobiales	Rhizobiales_Incertae_Sedis
Niastella	0.1067	0.2089	0.3163	0.1837	0.0887	0.1395	Bacteria	Bacteroidetes	Bacteroidia	Chitinophagales	Chitinophagaceae
Nitrospira	0.1519	0.2884	0.1398	0.1454	0.1616	0.1071	Bacteria	Nitrospirae	Nitrospira	Nitrospirales	Nitrospiraceae
Chitinophaga	0.1465	0.1627	0.182	0.1353	0.0946	0.1617	Bacteria	Bacteroidetes	Bacteroidia	Chitinophagales	Chitinophagaceae
Alterococcus	0.1103	0.1294	0.1011	0.2019	0.1695	0.1274	Bacteria	Verrucomicrobia	Verrucomicrobiae	Opitutales	Opitutaceae
Qipengyuania	0.1538	0.1294	0.1545	0.1433	0.1025	0.1496	Bacteria	Proteobacteria	Alphaproteobacteria	Sphingomonadales	Sphingomonadaceae
Nitrolancea	0.1158	0.1146	0.1784	0.111	0.138	0.1456	Bacteria	Chloroflexi	Chloroflexia	Thermomicrobiales	Thermomicrobiaceae
ADurbBin063-1	0.1357	0.1091	0.103	0.1595	0.1399	0.1152	Bacteria	Verrucomicrobia	Verrucomicrobiae	Pedosphaerales	Pedosphaeraceae
Sporichthya	0.1755	0.1461	0.1085	0.1393	0.0985	0.093	Bacteria	Actinobacteria	Actinobacteria	Frankiales	Sporichthyaceae
Gaiella	0.1284	0.1072	0.1471	0.105	0.1655	0.095	Bacteria	Actinobacteria	Thermoleophilia	Gaiellales	Gaiellaceae
SH-PL14	0.1375	0.1072	0.1894	0.0969	0.0985	0.1011	Bacteria	Planctomycetes	Planctomycetacia	Planctomycetales	Rubinisphaeraceae
Planctopirus	0.1049	0.1054	0.1158	0.1211	0.1202	0.1112	Bacteria	Planctomycetes	Planctomycetacia	Planctomycetales	Schlesneriaceae
Pajaroellobacter	0.085	0.1387	0.0956	0.1272	0.1202	0.1112	Bacteria	Proteobacteria	Deltaproteobacteria	Myxococcales	Polyangiaceae
Conexibacter	0.1212	0.098	0.1876	0.0747	0.0985	0.0829	Bacteria	Actinobacteria	Thermoleophilia	Solirubrobacterales	Solirubrobacteraceae
Pseudomonas	0.0977	0.0961	0.0919	0.1292	0.1044	0.1152	Bacteria	Proteobacteria	Gammaproteobacteria	Pseudomonadales	Pseudomonadaceae
Tepidisphaera	0.0995	0.0684	0.1324	0.0969	0.0749	0.1051	Bacteria	Planctomycetes	Phycisphaerae	Tepidisphaerales	Tepidisphaeraceae
Dyella	0.0687	0.0943	0.1434	0.0686	0.0887	0.0829	Bacteria	Proteobacteria	Gammaproteobacteria	Xanthomonadales	Rhodanobacteraceae
Micropepsis	0.0868	0.0814	0.1048	0.0989	0.0769	0.0748	Bacteria	Proteobacteria	Alphaproteobacteria	Micropepsales	Micropepsaceae
Chthonomonas	0.0868	0.0869	0.1232	0.0525	0.0591	0.0465	Bacteria	Armatimonadetes	Chthonomonadetes	Chthonomonadales	Chthonomonadaceae
Paenibacillus	0.0506	0.0536	0.1839	0.0707	0.0177	0.0667	Bacteria	Firmicutes	Bacilli	Bacillales	Paenibacillaceae
Acidicaldus	0.0525	0.0758	0.0662	0.0707	0.1044	0.0566	Bacteria	Proteobacteria	Alphaproteobacteria	Acetobacterales	Acetobacteraceae
Parvibaculum	0.0543	0.0666	0.1067	0.0848	0.0414	0.0647	Bacteria	Proteobacteria	Alphaproteobacteria	Parvibaculales	Parvibaculaceae
IS-44	0.0253	0.0277	0.0276	0.0727	0.1242	0.0708	Bacteria	Proteobacteria	Gammaproteobacteria	Betaproteobacteriales	Nitrosomonadaceae
Actinoallomurus	0.0163	0.0074	0.0809	0.109	0.065	0.0243	Bacteria	Actinobacteria	Actinobacteria	Streptosporangiales	Thermomonosporaceae
AKYG587	0.0181	0.0462	0.0184	0.0202	0.132	0.0627	Bacteria	Planctomycetes	Phycisphaerae	Phycisphaerales	Phycisphaeraceae

## Sheet: Table S7
Supplementary Table S7 Basic information of RNA sequencing results.
Sample	Raw reads	Raw bases	Clean reads	Clean bases	Q20_rate	Q30_rate	GC_content
LCt-1	67999206	10199880900	67948834	10092197784	0.97762	0.93052	0.45711
LCt-2	67998922	10199838300	67944694	10086637012	0.9792	0.93534	0.45983
LCt-3	67999010	10199851500	67945242	10093975846	0.97828	0.93258	0.45884
LCd-1	68000000	10200000000	67947028	10114059658	0.97781	0.93104	0.45713
LCd-2	67999362	10199904300	67949952	10144598096	0.97393	0.91909	0.45387
LCd-3	67988424	10198263600	67933290	10093122202	0.9788	0.93425	0.4572
RCt-1	68000000	10200000000	67936030	10064435012	0.97775	0.93093	0.44714
RCt-2	67991972	10198795800	67929100	10105260922	0.97677	0.92797	0.44724
RCt-3	68000000	10200000000	67937480	10098573516	0.97684	0.92831	0.44728
RCd-1	67994536	10199180400	67940580	10105265540	0.97852	0.9331	0.44526
RCd-2	67996184	10199427600	67944350	10116423430	0.97669	0.92744	0.44529
RCd-3	68000000	10200000000	67947864	10081760000	0.97693	0.92824	0.44529

## Sheet: Table S8
Supplementary Table S8 Annotation results of genes in different databases.
Item	Count	Percentage
All	219444	1
Uniprot	79830	0.3638
Pfam	71093	0.324
GO	54294	0.2474
KEGG	42552	0.1939
Pathway	24374	0.1111
KOG	3663	0.0167
Nr	83503	0.3805
Total annotation	91692	0.4178

## Sheet: Table S9
Supplementary Table S9 Annotation and quantitative results of unigenes in roots of D. pinnata under control (RCt) and Cd treatment (RCd) condition.
Gene ID	Treatment	Control	baseMeanA	baseMeanB	baseMean	log2(Fold change)	lfcSE	stat	P value	Padj	Diff_type	GO	KEGG	Pathway	Uniprot	COG	Nr	Pfam
Unigene72503	RCd	RCt	75.8023	2425.54	1250.67	-5.00093	0.131044	-38.1623	0	0	Down	-	K05692//ACTB_G1`actin beta/gamma 1	ko04145//Phagosome`Transport and catabolism`Cellular Processes	Actin {ECO:0000313|EMBL:ACU45318.1} OS=Rhodomonas sp. CCMP768 PE=2	-	MQL25156.1//actin, cytoplasmic 2[Escherichia coli]	PF00022.21//Actin`Actin
Unigene16335	RCd	RCt	10957.6	139.291	5548.43	6.29743	0.117151	53.7547	0	0	Up	GO:0080043//quercetin 3-O-glucosyltransferase activity`molecular_function;GO:0080044//quercetin 7-O-glucosyltransferase activity`molecular_function	K23452//UGT85A`UDP-glucosyltransferase 85A [EC:2.4.1.-]	ko00908//Zeatin biosynthesis`Metabolism of terpenoids and polyketides`Metabolism;ko01110//Biosynthesis of secondary metabolites`Global and overview maps`Metabolism	Glycosyltransferase {ECO:0000256|RuleBase:RU362057} EC=2.4.1.- {ECO:0000256|RuleBase:RU362057} OS=Helianthus annuus (Common sunflower) ORFNames=HannXRQ_Chr05g0149591 {ECO:0000313|EMBL:OTG25617.1} PE=3	-	XP_022038601.1//7-deoxyloganetin glucosyltransferase[Helianthus annuus]	PF00201.20//UDPGT`UDP-glucoronosyl and UDP-glucosyl transferase
Unigene16618	RCd	RCt	89.6388	7317.07	3703.35	-6.35087	0.152336	-41.6899	0	0	Down	GO:0046872//metal ion binding`molecular_function;GO:0016491//oxidoreductase activity`molecular_function	-	-	Putative 2-oxoglutarate (2OG) and Fe(II)-dependent oxygenase superfamily protein {ECO:0000313|EMBL:OTG23799.1} OS=Helianthus annuus (Common sunflower) ORFNames=HannXRQ_Chr05g0129631 {ECO:0000313|EMBL:OTG23799.1} PE=3	-	KAF5804132.1//putative oxoglutarate/iron-dependent dioxygenase, non-heme dioxygenase domain-containing protein[Helianthus annuus]	PF03171.22//2OG-FeII_Oxy`2OG-Fe(II) oxygenase superfamily;PF14226.8//DIOX_N`non-haem dioxygenase in morphine synthesis N-terminal
Unigene16487	RCd	RCt	60.1744	2433.04	1246.61	-5.33866	0.143706	-37.1498	4.40948e-302	4.48433e-298	Down	-	-	-	-	-	-	-
Unigene28510	RCd	RCt	109.597	2468.76	1289.18	-4.49278	0.121613	-36.9433	9.32111e-299	7.58346e-295	Down	-	-	-	-	-	-	-
Unigene18366	RCd	RCt	6460.54	926.79	3693.67	2.8014	0.0762807	36.7248	2.93216e-295	1.98795e-291	Up	GO:0003824//catalytic activity`molecular_function	-	-	Epimerase domain-containing protein {ECO:0000259|Pfam:PF01370} OS=Lactuca sativa (Garden lettuce) ORFNames=LSAT_5X115221 {ECO:0000313|EMBL:PLY97643.1} PE=4	-	XP_023729497.1//3-oxo-Delta(4,5)-steroid 5-beta-reductase-like[Lactuca sativa]	PF01370.23//Epimerase`NAD dependent epimerase/dehydratase family
Unigene12980	RCd	RCt	13183.3	2190.8	7687.06	2.58914	0.0714008	36.2621	6.39675e-288	3.71733e-284	Up	-	-	-	Putative NTF2-like domain-containing protein {ECO:0000313|EMBL:OTG35288.1} OS=Helianthus annuus (Common sunflower) ORFNames=HannXRQ_Chr02g0055191 {ECO:0000313|EMBL:OTG35288.1} PE=4	-	XP_022026249.1//pathogen-related protein[Helianthus annuus]	PF07366.14//SnoaL`SnoaL-like polyketide cyclase
Unigene20437	RCd	RCt	9065.31	903.124	4984.22	3.32725	0.0919314	36.1928	7.90991e-287	3.69636e-283	Up	GO:0004497//monooxygenase activity`molecular_function;GO:0016021//integral component of membrane`cellular_component;GO:0016705//oxidoreductase activity, acting on paired donors, with incorporation or reduction of molecular oxygen`molecular_function;GO:0005506//iron ion binding`molecular_function;GO:0020037//heme binding`molecular_function	-	-	Putative cytochrome P450 {ECO:0000313|EMBL:OTG04899.1} OS=Helianthus annuus (Common sunflower) ORFNames=HannXRQ_Chr12g0367531 {ECO:0000313|EMBL:OTG04899.1} PE=3	-	XP_021997668.1//cytochrome P450 CYP72A219 isoform X1[Helianthus annuus]	PF00067.24//p450`Cytochrome P450
Unigene5603	RCd	RCt	4099.62	252.331	2175.97	4.02193	0.111128	36.1919	8.17798e-287	3.69636e-283	Up	GO:0016021//integral component of membrane`cellular_component;GO:0042626//ATPase-coupled transmembrane transporter activity`molecular_function;GO:0005524//ATP binding`molecular_function	-	-	Putative pleiotropic drug resistance protein 1 {ECO:0000313|EMBL:OTG33246.1} OS=Helianthus annuus (Common sunflower) ORFNames=HannXRQ_Chr02g0032591 {ECO:0000313|EMBL:OTG33246.1} PE=3	-	XP_022010113.1//pleiotropic drug resistance protein 1[Helianthus annuus]	PF00005.29//ABC_tran`ABC transporter;PF01061.26//ABC2_membrane`ABC-2 type transporter;PF08370.13//PDR_assoc`Plant PDR ABC transporter associated;PF13304.8//AAA_21`AAA domain, putative AbiEii toxin, Type IV TA system;PF19055.2//ABC2_membrane_7`ABC-2 type transporter
Unigene42122	RCd	RCt	2536.74	203.261	1370	3.64132	0.101166	35.9936	1.05322e-283	4.28441e-280	Up	GO:0016747//transferase activity, transferring acyl groups other than amino-acyl groups`molecular_function	-	-	Uncharacterized protein {ECO:0000313|EMBL:KAD4981807.1} OS=Mikania micrantha ORFNames=E3N88_18478 {ECO:0000313|EMBL:KAD4981807.1} PE=3	-	KAD4981807.1//hypothetical protein E3N88_18478[Mikania micrantha]	PF02458.17//Transferase`Transferase family
Unigene13874	RCd	RCt	6699.85	730.252	3715.05	3.19756	0.0900252	35.5185	2.54281e-276	9.40354e-273	Up	GO:0016747//transferase activity, transferring acyl groups other than amino-acyl groups`molecular_function	-	-	Putative transferase, Chloramphenicol acetyltransferase-like domain protein {ECO:0000313|EMBL:OTF86755.1} OS=Helianthus annuus (Common sunflower) ORFNames=HannXRQ_Chr17g0554241 {ECO:0000313|EMBL:OTF86755.1} PE=3	-	XP_022025902.1//malonyl-coenzyme A:anthocyanin 3-O-glucoside-6''-O-malonyltransferase[Helianthus annuus]	PF02458.17//Transferase`Transferase family
Unigene25936	RCd	RCt	6390.06	443.914	3416.99	3.84739	0.110266	34.892	9.8468e-267	3.33798e-263	Up	GO:0046658//anchored component of plasma membrane`cellular_component;GO:0009055//electron transfer activity`molecular_function	-	-	Putative cupredoxin, Blue (Type 1) copper protein, binding site {ECO:0000313|EMBL:OTG12989.1} OS=Helianthus annuus (Common sunflower) ORFNames=HannXRQ_Chr10g0315691 {ECO:0000313|EMBL:OTG12989.1} PE=4	-	XP_021990249.1//blue copper protein[Helianthus annuus]	PF02298.19//Cu_bind_like`Plastocyanin-like domain
Unigene86102	RCd	RCt	1267.17	9155.94	5211.55	-2.85313	0.0819317	-34.8232	1.08278e-265	3.3882e-262	Down	GO:0008270//zinc ion binding`molecular_function;GO:0016491//oxidoreductase activity`molecular_function	K18857//ADH1`alcohol dehydrogenase class-P [EC:1.1.1.1]	ko00010//Glycolysis / Gluconeogenesis`Carbohydrate metabolism`Metabolism;ko00071//Fatty acid degradation`Lipid metabolism`Metabolism;ko00350//Tyrosine metabolism`Amino acid metabolism`Metabolism;ko00592//alpha-Linolenic acid metabolism`Lipid metabolism`Metabolism;ko00620//Pyruvate metabolism`Carbohydrate metabolism`Metabolism;ko01100//Metabolic pathways`Global and overview maps`Metabolism;ko01110…	Uncharacterized protein {ECO:0000313|EMBL:CAB4073011.1} OS=Lactuca saligna (Willowleaf lettuce) ORFNames=LSAL_LOCUS1907 {ECO:0000313|EMBL:CAB4073011.1} PE=3	-	CAB4073011.1//unnamed protein product[Lactuca saligna]	PF08240.14//ADH_N`Alcohol dehydrogenase GroES-like domain
Unigene10097	RCd	RCt	5135.48	507.16	2821.32	3.33987	0.0976586	34.1995	2.46043e-256	7.14913e-253	Up	GO:0016887//ATPase activity`molecular_function;GO:0005524//ATP binding`molecular_function	K03283//HSPA1s`heat shock 70kDa protein 1/2/6/8	ko03040//Spliceosome`Transcription`Genetic Information Processing;ko04141//Protein processing in endoplasmic reticulum`Folding, sorting and degradation`Genetic Information Processing;ko04144//Endocytosis`Transport and catabolism`Cellular Processes	Heat shock cognate 70 kDa protein 2-like {ECO:0000313|EMBL:GEU83249.1} OS=Tanacetum cinerariifolium (Dalmatian daisy) (Chrysanthemum cinerariifolium) ORFNames=Tci_055227 {ECO:0000313|EMBL:GEU83249.1} PE=3	-	XP_022037126.1//heat shock cognate 70 kDa protein 2[Helianthus annuus]	PF00012.22//HSP70`Hsp70 protein;PF06723.15//MreB_Mbl`MreB/Mbl protein
Unigene7501	RCd	RCt	21655.8	2772.02	12213.9	2.96571	0.0871476	34.0309	7.78775e-254	2.11199e-250	Up	GO:0016021//integral component of membrane`cellular_component;GO:0046872//metal ion binding`molecular_function	-	-	Cytochrome b561 and DOMON domain-containing protein {ECO:0000256|PIRNR:PIRNR037471} OS=Helianthus annuus (Common sunflower) ORFNames=HannXRQ_Chr11g0327901 {ECO:0000313|EMBL:OTG07219.1} PE=4	-	XP_021992861.1//cytochrome b561 and DOMON domain-containing protein At5g35735[Helianthus annuus]	PF04526.15//DUF568`Protein of unknown function (DUF568)
Unigene71991	RCd	RCt	1651.05	46.7551	848.901	5.14175	0.15445	33.2907	5.25832e-243	1.3369e-239	Up	GO:0046872//metal ion binding`molecular_function;GO:0046148//pigment biosynthetic process`biological_process;GO:0004097//catechol oxidase activity`molecular_function	K00422//E1.10.3.1`polyphenol oxidase [EC:1.10.3.1]	ko00350//Tyrosine metabolism`Amino acid metabolism`Metabolism;ko00950//Isoquinoline alkaloid biosynthesis`Biosynthesis of other secondary metabolites`Metabolism;ko01100//Metabolic pathways`Global and overview maps`Metabolism;ko01110//Biosynthesis of secondary metabolites`Global and overview maps`Metabolism	Uncharacterized domain, di-copper centre, Polyphenol oxidase {ECO:0000313|EMBL:OTF96272.1} OS=Helianthus annuus (Common sunflower) ORFNames=HannXRQ_Chr15g0492231 {ECO:0000313|EMBL:OTF96272.1} PE=3	-	XP_022013106.1//polyphenol oxidase I, chloroplastic[Helianthus annuus]	-
Unigene32746	RCd	RCt	41.55	1818.09	929.822	-5.45468	0.166363	-32.7878	8.80035e-236	2.10582e-232	Down	-	-	-	-	-	-	-
Unigene13154	RCd	RCt	40693.6	8992.48	24843.1	2.17802	0.0665016	32.7514	2.90044e-235	6.55484e-232	Up	GO:0016491//oxidoreductase activity`molecular_function;GO:0010181//FMN binding`molecular_function	K05894//OPR`12-oxophytodienoic acid reductase [EC:1.3.1.42]	ko00592//alpha-Linolenic acid metabolism`Lipid metabolism`Metabolism;ko01100//Metabolic pathways`Global and overview maps`Metabolism;ko01110//Biosynthesis of secondary metabolites`Global and overview maps`Metabolism	Oxidored_FMN domain-containing protein {ECO:0000259|Pfam:PF00724} OS=Mikania micrantha ORFNames=E3N88_06574 {ECO:0000313|EMBL:KAD6795678.1} PE=3	-	KAD6795678.1//hypothetical protein E3N88_06574[Mikania micrantha]	PF00724.22//Oxidored_FMN`NADH:flavin oxidoreductase / NADH oxidase family
Unigene6584	RCd	RCt	689.503	4948.42	2818.96	-2.84342	0.0870155	-32.6771	3.30119e-234	7.06785e-231	Down	GO:0016021//integral component of membrane`cellular_component;GO:0022857//transmembrane transporter activity`molecular_function;GO:0005886//plasma membrane`cellular_component	-	-	WAT1-related protein {ECO:0000256|RuleBase:RU363077} OS=Helianthus annuus (Common sunflower) ORFNames=HannXRQ_Chr12g0370691 {ECO:0000313|EMBL:OTG05177.1} PE=3	-	XP_021997932.1//WAT1-related protein At2g39510[Helianthus annuus]	PF00892.22//EamA`EamA-like transporter family
Unigene19237	RCd	RCt	704.23	6491.25	3597.74	-3.20408	0.0992432	-32.2852	1.13021e-228	2.29878e-225	Down	GO:0005634//nucleus`cellular_component;GO:0046983//protein dimerization activity`molecular_function	-	-	BHLH domain-containing protein {ECO:0000259|PROSITE:PS50888} OS=Mikania micrantha ORFNames=E3N88_32789 {ECO:0000313|EMBL:KAD3337269.1} PE=4	-	KAD3337269.1//hypothetical protein E3N88_32789[Mikania micrantha]	PF00010.28//HLH`Helix-loop-helix DNA-binding domain
Unigene49146	RCd	RCt	50.9916	1410.41	730.703	-4.79088	0.150499	-31.8334	2.2368e-222	4.33289e-219	Down	-	-	-	Hypothetical protein {ECO:0000313|EMBL:CAD8598585.1} OS=Coccolithus braarudii ORFNames=CPEL01642_LOCUS1915 {ECO:0000313|EMBL:CAD8598585.1} PE=4	-	-	-
Unigene29763	RCd	RCt	49.3229	1382.34	715.83	-4.81059	0.152615	-31.5211	4.4659e-218	8.25766e-215	Down	GO:0008234//cysteine-type peptidase activity`molecular_function	K01373//CTSF`cathepsin F [EC:3.4.22.41]	ko04626//Plant-pathogen interaction`Environmental adaptation`Organismal Systems	Ananain {ECO:0000313|EMBL:JAU08632.1} Fragment OS=Noccaea caerulescens (Alpine penny-cress) (Thlaspi caerulescens) ORFNames=GA_TR8043_c1_g1_i1_g.26091 {ECO:0000313|EMBL:JAU08632.1} PE=3	-	BBJ29175.1//cysteine proteinase precursor[Acanthamoeba castellanii]	PF00112.25//Peptidase_C1`Papain family cysteine protease;PF03051.17//Peptidase_C1_2`Peptidase C1-like family;PF08246.14//Inhibitor_I29`Cathepsin propeptide inhibitor domain (I29)
Unigene37435	RCd	RCt	1551.66	120.21	835.934	3.69047	0.119055	30.9979	5.75338e-211	1.01757e-207	Up	GO:0016021//integral component of membrane`cellular_component;GO:0005375//copper ion transmembrane transporter activity`molecular_function;GO:0006878//cellular copper ion homeostasis`biological_process;GO:0005886//plasma membrane`cellular_component	-	-	Copper transporter {ECO:0000256|RuleBase:RU367022} OS=Helianthus annuus (Common sunflower) ORFNames=HannXRQ_Chr05g0136461 {ECO:0000313|EMBL:OTG24417.1} PE=3	-	XP_022037412.1//copper transporter 5.1[Helianthus annuus]	PF04145.17//Ctr`Ctr copper transporter family
Unigene5308	RCd	RCt	5779.11	863.125	3321.12	2.7431	0.0887158	30.9201	6.41982e-210	1.08813e-206	Up	GO:0000166//nucleotide binding`molecular_function	-	-	Uncharacterized protein {ECO:0000313|EMBL:KAD6453441.1} OS=Mikania micrantha ORFNames=E3N88_08146 {ECO:0000313|EMBL:KAD6453441.1} PE=4	-	KAD6453441.1//hypothetical protein E3N88_08146[Mikania micrantha]	PF01408.24//GFO_IDH_MocA`Oxidoreductase family, NAD-binding Rossmann fold;PF02894.19//GFO_IDH_MocA_C`Oxidoreductase family, C-terminal alpha/beta domain;PF08635.12//ox_reductase_C`Putative oxidoreductase C terminal domain
Unigene5758	RCd	RCt	58.0383	1812.4	935.22	-4.96422	0.163967	-30.2758	2.38909e-201	3.88743e-198	Down	GO:0005634//nucleus`cellular_component	-	-	Predicted protein {ECO:0000313|EMBL:BAK00750.1} OS=Hordeum vulgare subsp. vulgare (Domesticated barley) PE=2	-	KAF2068463.1//hypothetical protein CYY_010210[Polysphondylium violaceum]	PF01505.20//Vault`Major Vault Protein repeat domain;PF11978.10//MVP_shoulder`Shoulder domain;PF17794.3//Vault_2`Major Vault Protein repeat domain;PF17795.3//Vault_3`Major Vault Protein Repeat domain;PF17796.3//Vault_4`Major Vault Protein repeat domain
Unigene13906	RCd	RCt	2455.61	280.105	1367.86	3.13232	0.103929	30.139	1.49274e-199	2.3355e-196	Up	GO:0032259//methylation`biological_process;GO:0008898//S-adenosylmethionine-homocysteine S-methyltransferase activity`molecular_function;GO:0033528//S-methylmethionine cycle`biological_process;GO:0008270//zinc ion binding`molecular_function;GO:0047150//betaine-homocysteine S-methyltransferase activity`molecular_function;GO:0009086//methionine biosynthetic process`biological_process	K00547//mmuM, BHMT2`homocysteine S-methyltransferase [EC:2.1.1.10]	ko00270//Cysteine and methionine metabolism`Amino acid metabolism`Metabolism;ko01100//Metabolic pathways`Global and overview maps`Metabolism;ko01110//Biosynthesis of secondary metabolites`Global and overview maps`Metabolism	Putative homocysteine S-methyltransferase family protein {ECO:0000313|EMBL:OTF93104.1} OS=Helianthus annuus (Common sunflower) ORFNames=HannXRQ_Chr16g0529241 {ECO:0000313|EMBL:OTF93104.1} PE=4	-	XP_022015430.1//homocysteine S-methyltransferase 1[Helianthus annuus]	PF02574.18//S-methyl_trans`Homocysteine S-methyltransferase
Unigene17582	RCd	RCt	985.804	6103.98	3544.89	-2.63039	0.0878956	-29.9263	8.96086e-197	1.35007e-193	Down	-	-	-	Uncharacterized protein {ECO:0000313|EMBL:KAC9689952.1} OS=Mikania micrantha ORFNames=E3N88_45393 {ECO:0000313|EMBL:KAC9689952.1} PE=4	-	KAC9689952.1//hypothetical protein E3N88_45393[Mikania micrantha]	PF00314.19//Thaumatin`Thaumatin family
Unigene4568	RCd	RCt	8508.2	1239.63	4873.91	2.77894	0.0935106	29.7179	4.51478e-194	6.55917e-191	Up	GO:0008234//cysteine-type peptidase activity`molecular_function	-	-	Uncharacterized protein {ECO:0000313|EMBL:KAD3068814.1} OS=Mikania micrantha ORFNames=E3N88_36694 {ECO:0000313|EMBL:KAD3068814.1} PE=3	-	KAD3068814.1//hypothetical protein E3N88_36694[Mikania micrantha]	PF00112.25//Peptidase_C1`Papain family cysteine protease;PF00396.20//Granulin`Granulin;PF08246.14//Inhibitor_I29`Cathepsin propeptide inhibitor domain (I29)
Unigene18141	RCd	RCt	2824.21	415.69	1619.95	2.7641	0.0933474	29.6109	1.08236e-192	1.51826e-189	Up	-	-	-	Uncharacterized protein {ECO:0000313|EMBL:KAD6794415.1} OS=Mikania micrantha ORFNames=E3N88_05311 {ECO:0000313|EMBL:KAD6794415.1} PE=4	-	KAD6794415.1//hypothetical protein E3N88_05311[Mikania micrantha]	PF04720.14//PDDEXK_6`PDDEXK-like family of unknown function
Unigene36195	RCd	RCt	7470.89	1201.16	4336.02	2.63679	0.0904284	29.1589	6.45198e-187	8.74867e-184	Up	GO:0016021//integral component of membrane`cellular_component	-	-	Putative EGF-like domain-containing protein {ECO:0000313|EMBL:OTG07058.1} OS=Helianthus annuus (Common sunflower) ORFNames=HannXRQ_Chr11g0326061 {ECO:0000313|EMBL:OTG07058.1} PE=4	-	XP_021992731.1//uncharacterized protein LOC110889502[Helianthus annuus]	-
Unigene56461	RCd	RCt	1387.03	68.8404	727.937	4.33217	0.148615	29.1502	8.31052e-187	1.09053e-183	Up	GO:0005509//calcium ion binding`molecular_function	K13448//CML`calcium-binding protein CML	ko04626//Plant-pathogen interaction`Environmental adaptation`Organismal Systems	Putative EF-hand domain pair {ECO:0000313|EMBL:OTF94696.1} OS=Helianthus annuus (Common sunflower) ORFNames=HannXRQ_Chr15g0474941 {ECO:0000313|EMBL:OTF94696.1} PE=4	-	KAF5763935.1//putative calcium binding protein[Helianthus annuus]	PF00036.34//EF-hand_1`EF hand;PF12763.9//EF-hand_4`Cytoskeletal-regulatory complex EF hand;PF13202.8//EF-hand_5`EF hand;PF13405.8//EF-hand_6`EF-hand domain;PF13499.8//EF-hand_7`EF-hand domain pair;PF13833.8//EF-hand_8`EF-hand domain pair
Unigene50816	RCd	RCt	2185.63	13392.4	7789.01	-2.61515	0.0909319	-28.7594	6.90757e-182	8.78103e-179	Down	-	-	-	-	-	-	-
Unigene47590	RCd	RCt	5138.26	467.064	2802.66	3.45949	0.121093	28.5689	1.63844e-179	2.01969e-176	Up	-	-	-	PAR1-like protein {ECO:0000313|EMBL:KVH94864.1} OS=Cynara cardunculus var. scolymus (Globe artichoke) (Cynara scolymus) ORFNames=Ccrd_003062 {ECO:0000313|EMBL:KVH94864.1} PE=4	-	XP_024981830.1//uncharacterized protein LOC112518388[Cynara cardunculus var. scolymus]	PF06521.13//PAR1`PAR1 protein
Unigene9132	RCd	RCt	2180.15	245.509	1212.83	3.15035	0.110292	28.5638	1.89437e-179	2.2665e-176	Up	GO:0005737//cytoplasm`cellular_component;GO:0031072//heat shock protein binding`molecular_function;GO:0044183//protein folding chaperone`molecular_function;GO:0051082//unfolded protein binding`molecular_function;GO:0051787//misfolded protein binding`molecular_function;GO:0034620//cellular response to unfolded protein`biological_process;GO:0016887//ATPase activity`molecular_function;GO:0051085//ch…	K03283//HSPA1s`heat shock 70kDa protein 1/2/6/8	ko03040//Spliceosome`Transcription`Genetic Information Processing;ko04141//Protein processing in endoplasmic reticulum`Folding, sorting and degradation`Genetic Information Processing;ko04144//Endocytosis`Transport and catabolism`Cellular Processes	Putative heat shock protein 70 family {ECO:0000313|EMBL:OTG24073.1} OS=Helianthus annuus (Common sunflower) ORFNames=HannXRQ_Chr05g0132631 {ECO:0000313|EMBL:OTG24073.1} PE=3	-	XP_022037126.1//heat shock cognate 70 kDa protein 2[Helianthus annuus]	PF00012.22//HSP70`Hsp70 protein;PF02782.18//FGGY_C`FGGY family of carbohydrate kinases, C-terminal domain;PF06723.15//MreB_Mbl`MreB/Mbl protein
Unigene20765	RCd	RCt	4374.33	493.925	2434.13	3.14644	0.110208	28.55	2.80528e-179	3.26045e-176	Up	GO:0003746//translation elongation factor activity`molecular_function;GO:0006414//translational elongation`biological_process;GO:0003924//GTPase activity`molecular_function;GO:0006412//translation`biological_process;GO:0005525//GTP binding`molecular_function	K03231//EEF1A`elongation factor 1-alpha	ko03013//RNA transport`Translation`Genetic Information Processing	Putative elongation factor 1-alpha {ECO:0000313|EMBL:OTF99271.1} OS=Helianthus annuus (Common sunflower) ORFNames=HannXRQ_Chr14g0454691 {ECO:0000313|EMBL:OTF99271.1} PE=3	-	XP_022006019.1//elongation factor 1-alpha[Helianthus annuus]	PF00009.29//GTP_EFTU`Elongation factor Tu GTP binding domain;PF03143.19//GTP_EFTU_D3`Elongation factor Tu C-terminal domain;PF03144.27//GTP_EFTU_D2`Elongation factor Tu domain 2;PF14578.8//GTP_EFTU_D4`Elongation factor Tu domain 4
Unigene24023	RCd	RCt	1100.39	52.9269	576.656	4.37776	0.153818	28.4607	3.58949e-178	4.05602e-175	Up	-	-	-	Uncharacterized protein {ECO:0000313|EMBL:OTF91964.1} OS=Helianthus annuus (Common sunflower) ORFNames=HannXRQ_Chr16g0516701 {ECO:0000313|EMBL:OTF91964.1} PE=4	-	XP_022017841.1//uncharacterized protein LOC110917674[Helianthus annuus]	PF04720.14//PDDEXK_6`PDDEXK-like family of unknown function
Unigene852	RCd	RCt	945.843	6519.76	3732.8	-2.78479	0.0983094	-28.3268	1.61785e-176	1.77871e-173	Down	GO:0004129//cytochrome-c oxidase activity`molecular_function;GO:0016021//integral component of membrane`cellular_component;GO:0019646//aerobic electron transport chain`biological_process;GO:0005739//mitochondrion`cellular_component	K02262//COX3`cytochrome c oxidase subunit 3	ko00190//Oxidative phosphorylation`Energy metabolism`Metabolism;ko01100//Metabolic pathways`Global and overview maps`Metabolism	Cytochrome c oxidase subunit 3 {ECO:0000256|RuleBase:RU003375} OS=Gutierrezia sarothrae Name=coxIII {ECO:0000313|EMBL:AKZ24667.1} PE=3	-	AKZ24656.1//cytochrome c oxidase subunit 3[Erigeron bellidiastrum]	PF00510.20//COX3`Cytochrome c oxidase subunit III
Unigene75892	RCd	RCt	44.8303	1011.34	528.086	-4.49576	0.159501	-28.1865	8.56515e-175	9.16899e-172	Down	GO:0005179//hormone activity`molecular_function;GO:0048364//root development`biological_process;GO:2000280//regulation of root development`biological_process;GO:0005576//extracellular region`cellular_component;GO:1902025//nitrate import`biological_process;GO:1901371//regulation of leaf morphogenesis`biological_process	-	-	Uncharacterized protein {ECO:0000313|EMBL:OTG05948.1} OS=Helianthus annuus (Common sunflower) ORFNames=HannXRQ_Chr12g0379321 {ECO:0000313|EMBL:OTG05948.1} PE=3	-	PLY97327.1//hypothetical protein LSAT_3X91901[Lactuca sativa]	-
Unigene2552	RCd	RCt	6150.01	31711.2	18930.6	-2.36633	0.0840295	-28.1608	1.76981e-174	1.846e-171	Down	GO:0043546//molybdopterin cofactor binding`molecular_function;GO:0020037//heme binding`molecular_function;GO:0009703//nitrate reductase (NADH) activity`molecular_function;GO:0005829//cytosol`cellular_component;GO:0030151//molybdenum ion binding`molecular_function;GO:0042128//nitrate assimilation`biological_process;GO:0006809//nitric oxide biosynthetic process`biological_process;GO:0071949//FAD bi…	K10534//NR`nitrate reductase (NAD(P)H) [EC:1.7.1.1 1.7.1.2 1.7.1.3]	ko00910//Nitrogen metabolism`Energy metabolism`Metabolism;ko01100//Metabolic pathways`Global and overview maps`Metabolism	Nitrate reductase (NADH) {ECO:0000256|ARBA:ARBA00012672} EC=1.7.1.1 {ECO:0000256|ARBA:ARBA00012672} OS=Helianthus annuus (Common sunflower) ORFNames=HannXRQ_Chr09g0257821 {ECO:0000313|EMBL:OTG15198.1} PE=3	-	XP_021982604.1//nitrate reductase [NADH] isoform X1[Helianthus annuus]	PF00173.30//Cyt-b5`Cytochrome b5-like Heme/Steroid binding domain;PF00174.21//Oxidored_molyb`Oxidoreductase molybdopterin binding domain;PF00175.23//NAD_binding_1`Oxidoreductase NAD-binding domain;PF00970.26//FAD_binding_6`Oxidoreductase FAD-binding domain;PF03404.18//Mo-co_dimer`Mo-co oxidoreductase dimerisation domain;PF08030.14//NAD_binding_6`Ferric reductase NAD binding domain
Unigene2995	RCd	RCt	5393.46	1017.08	3205.27	2.40677	0.0858011	28.0506	3.93092e-173	3.99764e-170	Up	GO:0009698//phenylpropanoid metabolic process`biological_process;GO:0016207//4-coumarate-CoA ligase activity`molecular_function	K01913//AAE7, ACN1`acetate/butyrate---CoA ligase [EC:6.2.1.1 6.2.1.2]	ko00010//Glycolysis / Gluconeogenesis`Carbohydrate metabolism`Metabolism;ko00620//Pyruvate metabolism`Carbohydrate metabolism`Metabolism;ko00630//Glyoxylate and dicarboxylate metabolism`Carbohydrate metabolism`Metabolism;ko00650//Butanoate metabolism`Carbohydrate metabolism`Metabolism;ko01100//Metabolic pathways`Global and overview maps`Metabolism;ko01110//Biosynthesis of secondary metabolites`Gl…	4-coumarate--CoA ligase {ECO:0000256|ARBA:ARBA00012959} EC=6.2.1.12 {ECO:0000256|ARBA:ARBA00012959} OS=Mikania micrantha ORFNames=E3N88_33201 {ECO:0000313|EMBL:KAD3337681.1} PE=4	-	KAD3337681.1//hypothetical protein E3N88_33201[Mikania micrantha]	PF00501.30//AMP-binding`AMP-binding enzyme;PF13193.8//AMP-binding_C`AMP-binding enzyme C-terminal domain
Unigene14091	RCd	RCt	52.0257	1182.33	617.177	-4.50104	0.160911	-27.9723	3.53443e-172	3.50676e-169	Down	GO:0004497//monooxygenase activity`molecular_function;GO:0016021//integral component of membrane`cellular_component;GO:0016705//oxidoreductase activity, acting on paired donors, with incorporation or reduction of molecular oxygen`molecular_function;GO:0005506//iron ion binding`molecular_function;GO:0020037//heme binding`molecular_function	K15639//CYP734A1, BAS1`PHYB activation tagged suppressor 1 [EC:1.14.-.-]	ko00905//Brassinosteroid biosynthesis`Metabolism of terpenoids and polyketides`Metabolism	Uncharacterized protein {ECO:0000313|EMBL:CAB4071937.1} OS=Lactuca saligna (Willowleaf lettuce) ORFNames=LSAL_LOCUS881 {ECO:0000313|EMBL:CAB4071937.1} PE=3	-	CAB4071937.1//unnamed protein product[Lactuca saligna]	PF00067.24//p450`Cytochrome P450
Unigene11001	RCd	RCt	19.6551	1441.83	730.743	-6.19426	0.22321	-27.7508	1.70561e-169	1.65197e-166	Down	-	-	-	Hypothetical protein {ECO:0000313|EMBL:CAD9451533.1} OS=Haptolina brevifila ORFNames=CBRE1094_LOCUS16282 {ECO:0000313|EMBL:CAD9451533.1} PE=4	-	KYQ93362.1//hypothetical protein DLAC_06036[Tieghemostelium lacteum]	-
Unigene48091	RCd	RCt	1608.88	174.628	891.756	3.20316	0.115712	27.6821	1.14824e-168	1.08627e-165	Up	GO:0016021//integral component of membrane`cellular_component	-	-	Uncharacterized protein {ECO:0000313|EMBL:KAD2393362.1} OS=Mikania micrantha ORFNames=E3N88_40339 {ECO:0000313|EMBL:KAD2393362.1} PE=4	-	KAD2393362.1//hypothetical protein E3N88_40339[Mikania micrantha]	-
Unigene11564	RCd	RCt	1489.15	172.541	830.848	3.10989	0.112496	27.6443	3.26848e-168	3.02178e-165	Up	GO:0006869//lipid transport`biological_process;GO:0016021//integral component of membrane`cellular_component;GO:0005886//plasma membrane`cellular_component;GO:0008289//lipid binding`molecular_function;GO:0031225//anchored component of membrane`cellular_component	-	-	Putative plant lipid transfer protein/Par allergen {ECO:0000313|EMBL:OTG12473.1} OS=Helianthus annuus (Common sunflower) ORFNames=HannXRQ_Chr10g0310011 {ECO:0000313|EMBL:OTG12473.1} PE=3	-	XP_021989736.1//non-specific lipid-transfer protein-like protein At2g13820[Helianthus annuus]	PF00234.24//Tryp_alpha_amyl`Protease inhibitor/seed storage/LTP family;PF14368.8//LTP_2`Probable lipid transfer
Unigene9513	RCd	RCt	2316.62	311.16	1313.89	2.89636	0.105036	27.5748	2.23134e-167	2.01709e-164	Up	GO:0016021//integral component of membrane`cellular_component;GO:0006817//phosphate ion transport`biological_process;GO:0022857//transmembrane transporter activity`molecular_function;GO:0005886//plasma membrane`cellular_component	-	-	Putative proton-dependent oligopeptide transporter family {ECO:0000313|EMBL:OTG16418.1} OS=Helianthus annuus (Common sunflower) ORFNames=HannXRQ_Chr09g0271171 {ECO:0000313|EMBL:OTG16418.1} PE=3	-	XP_021983944.1//protein NRT1/ PTR FAMILY 2.10[Helianthus annuus]	PF00854.23//PTR2`POT family
Unigene31628	RCd	RCt	161.706	1428.82	795.265	-3.14362	0.114296	-27.5041	1.56847e-166	1.38704e-163	Down	GO:0020037//heme binding`molecular_function;GO:0004601//peroxidase activity`molecular_function;GO:0005576//extracellular region`cellular_component;GO:0042744//hydrogen peroxide catabolic process`biological_process;GO:0006979//response to oxidative stress`biological_process;GO:0046872//metal ion binding`molecular_function;GO:0009505//plant-type cell wall`cellular_component;GO:0009506//plasmodesma`…	K00430//E1.11.1.7`peroxidase [EC:1.11.1.7]	ko00940//Phenylpropanoid biosynthesis`Biosynthesis of other secondary metabolites`Metabolism;ko01100//Metabolic pathways`Global and overview maps`Metabolism;ko01110//Biosynthesis of secondary metabolites`Global and overview maps`Metabolism	Peroxidase {ECO:0000256|ARBA:ARBA00012313, ECO:0000256|RuleBase:RU362060} EC=1.11.1.7 {ECO:0000256|ARBA:ARBA00012313, ECO:0000256|RuleBase:RU362060} OS=Helianthus annuus (Common sunflower) ORFNames=HannXRQ_Chr04g0111511 {ECO:0000313|EMBL:OTG28459.1} PE=3	-	XP_022034898.1//peroxidase 5[Helianthus annuus]	PF00141.25//peroxidase`Peroxidase
Unigene41082	RCd	RCt	65616.5	18136.3	41876.4	1.85517	0.0676786	27.4115	2.0013e-165	1.73215e-162	Up	GO:0006952//defense response`biological_process	-	-	Pathogenesis-related protein {ECO:0000313|EMBL:AHM10374.1} OS=Eclipta prostrata (False daisy) (Eclipta alba) PE=2	-	AHM10374.1//pathogenesis-related protein[Eclipta prostrata]	PF00407.21//Bet_v_1`Pathogenesis-related protein Bet v 1 family;PF10604.11//Polyketide_cyc2`Polyketide cyclase / dehydrase and lipid transport
Unigene21661	RCd	RCt	4105.64	891.916	2498.78	2.20252	0.0805264	27.3515	1.03562e-164	8.77669e-162	Up	GO:0008194//UDP-glycosyltransferase activity`molecular_function	-	-	Glycosyltransferase {ECO:0000256|RuleBase:RU362057} EC=2.4.1.- {ECO:0000256|RuleBase:RU362057} OS=Artemisia annua (Sweet wormwood) ORFNames=CTI12_AA021420 {ECO:0000313|EMBL:PWA98172.1} PE=3	-	PWA98172.1//hypothetical protein CTI12_AA021420[Artemisia annua]	-
Unigene45576	RCd	RCt	1715.21	184.344	949.778	3.2174	0.118531	27.144	2.98148e-162	2.47518e-159	Up	GO:0003924//GTPase activity`molecular_function;GO:0005525//GTP binding`molecular_function	K03231//EEF1A`elongation factor 1-alpha	ko03013//RNA transport`Translation`Genetic Information Processing	Tr-type G domain-containing protein {ECO:0000259|PROSITE:PS51722} Fragment OS=Gossypium raimondii (New World cotton) ORFNames=B456_011G2412001 {ECO:0000313|EMBL:KJB73625.1} PE=4	-	NMR96579.1//elongation factor 1-alpha[Vibrio parahaemolyticus]	PF00009.29//GTP_EFTU`Elongation factor Tu GTP binding domain;PF01926.25//MMR_HSR1`50S ribosome-binding GTPase;PF13401.8//AAA_22`AAA domain
Unigene9738	RCd	RCt	4772.82	623.413	2698.12	2.93645	0.108497	27.0648	2.55852e-161	2.08156e-158	Up	GO:0071555//cell wall organization`biological_process;GO:0016021//integral component of membrane`cellular_component;GO:0051539//4 iron, 4 sulfur cluster binding`molecular_function;GO:0005886//plasma membrane`cellular_component	-	-	CASP-like protein {ECO:0000256|RuleBase:RU361233} OS=Helianthus annuus (Common sunflower) ORFNames=HannXRQ_Chr03g0080151 {ECO:0000313|EMBL:OTG31840.1} PE=3	-	XP_022028850.1//CASP-like protein 1[Helianthus annuus]	PF04535.14//DUF588`Domain of unknown function (DUF588);PF10912.10//DUF2700`Protein of unknown function (DUF2700)
Unigene5043	RCd	RCt	24288.5	4876.66	14582.6	2.31628	0.0856827	27.0333	6.00523e-161	4.78993e-158	Up	-	-	-	Putative tolB protein-related protein {ECO:0000313|EMBL:OTF93716.1} OS=Helianthus annuus (Common sunflower) ORFNames=HannXRQ_Chr15g0464331 {ECO:0000313|EMBL:OTF93716.1} PE=4	-	XP_022010356.1//uncharacterized protein LOC110909945[Helianthus annuus]	PF00930.23//DPPIV_N`Dipeptidyl peptidase IV (DPP IV) N-terminal region;PF07676.14//PD40`WD40-like Beta Propeller Repeat
Unigene72789	RCd	RCt	16020.9	1755.62	8888.25	3.18988	0.118978	26.8107	2.42557e-158	1.89749e-155	Up	GO:0006869//lipid transport`biological_process	-	-	AAI domain-containing protein {ECO:0000259|Pfam:PF14368} OS=Mikania micrantha ORFNames=E3N88_39119 {ECO:0000313|EMBL:KAD2805742.1} PE=4	-	KAF5780309.1//putative bifunctional inhibitor/plant lipid transfer protein/seed storage helical[Helianthus annuus]	PF14368.8//LTP_2`Probable lipid transfer
Unigene60111	RCd	RCt	998.339	88.3337	543.336	3.49844	0.130592	26.7891	4.32998e-158	3.32339e-155	Up	-	-	-	Uncharacterized protein {ECO:0000313|EMBL:KVI05449.1} OS=Cynara cardunculus var. scolymus (Globe artichoke) (Cynara scolymus) ORFNames=Ccrd_016208 {ECO:0000313|EMBL:KVI05449.1} PE=4	-	KVI05449.1//hypothetical protein Ccrd_016208[Cynara cardunculus var. scolymus]	-
Unigene25694	RCd	RCt	1882.21	8385.71	5133.96	-2.15549	0.0804754	-26.7845	4.90105e-158	3.69203e-155	Down	GO:0050136//NADH dehydrogenase (quinone) activity`molecular_function;GO:0008753//NADPH dehydrogenase (quinone) activity`molecular_function	-	-	NAD(P)H dehydrogenase (quinone) {ECO:0000256|ARBA:ARBA00012648} EC=1.6.5.2 {ECO:0000256|ARBA:ARBA00012648} OS=Mikania micrantha ORFNames=E3N88_20635 {ECO:0000313|EMBL:KAD4888562.1} PE=4	-	XP_021983511.1//NADPH:quinone oxidoreductase[Helianthus annuus]	PF02525.19//Flavodoxin_2`Flavodoxin-like fold;PF03358.17//FMN_red`NADPH-dependent FMN reductase
Unigene43276	RCd	RCt	4219.96	922.596	2571.28	2.19344	0.0821019	26.7161	3.06225e-157	2.26489e-154	Up	GO:0046872//metal ion binding`molecular_function	-	-	HMA domain-containing protein {ECO:0000259|Pfam:PF00403} OS=Mikania micrantha ORFNames=E3N88_22434 {ECO:0000313|EMBL:KAD4584833.1} PE=4	-	KAD4584833.1//hypothetical protein E3N88_22434[Mikania micrantha]	PF00403.28//HMA`Heavy-metal-associated domain;PF02724.16//CDC45`CDC45-like protein;PF03064.18//U79_P34`HSV U79 / HCMV P34
Unigene35397	RCd	RCt	1171.84	78.2618	625.053	3.90396	0.146706	26.6108	5.09549e-156	3.70142e-153	Up	GO:0008270//zinc ion binding`molecular_function	-	-	Putative zinc finger, AN1-type {ECO:0000313|EMBL:OTG32733.1} OS=Helianthus annuus (Common sunflower) ORFNames=HannXRQ_Chr03g0089931 {ECO:0000313|EMBL:OTG32733.1} PE=4	-	XP_022029824.1//zinc finger AN1 domain-containing stress-associated protein 12[Helianthus annuus]	PF01428.18//zf-AN1`AN1-like Zinc finger
Unigene16482	RCd	RCt	2925.29	280.228	1602.76	3.38365	0.127412	26.5567	2.14716e-155	1.53236e-152	Up	-	-	-	Putative GRAM domain family protein {ECO:0000313|EMBL:OTF85485.1} OS=Helianthus annuus (Common sunflower) ORFNames=HannXRQ_Chr17g0540481 {ECO:0000313|EMBL:OTF85485.1} PE=3	-	XP_022021172.1//GEM-like protein 5[Helianthus annuus]	PF02893.22//GRAM`GRAM domain
Unigene49124	RCd	RCt	1112.78	45.47	579.127	4.6128	0.175268	26.3185	1.17778e-152	8.26049e-150	Up	GO:0010200//response to chitin`biological_process	-	-	Putative C2H2-type zinc finger family protein {ECO:0000313|EMBL:OTG36637.1} OS=Helianthus annuus (Common sunflower) ORFNames=HannXRQ_Chr01g0009791 {ECO:0000313|EMBL:OTG36637.1} PE=4	-	XP_021972465.1//zinc finger protein ZAT7[Helianthus annuus]	PF00096.28//zf-C2H2`Zinc finger, C2H2 type;PF12171.10//zf-C2H2_jaz`Zinc-finger double-stranded RNA-binding;PF12756.9//zf-C2H2_2`C2H2 type zinc-finger (2 copies);PF13465.8//zf-H2C2_2`Zinc-finger double domain;PF13894.8//zf-C2H2_4`C2H2-type zinc finger;PF13912.8//zf-C2H2_6`C2H2-type zinc finger
Unigene22560	RCd	RCt	9986.51	2724.16	6355.34	1.87414	0.0712446	26.3057	1.65092e-152	1.13827e-149	Up	-	-	-	-	-	-	PF04554.15//Extensin_2`Extensin-like region
Unigene19974	RCd	RCt	4542.49	895.459	2718.97	2.34269	0.0896074	26.1439	1.15553e-150	7.83428e-148	Up	GO:0042546//cell wall biogenesis`biological_process;GO:0005618//cell wall`cellular_component;GO:0030246//carbohydrate binding`molecular_function;GO:0048046//apoplast`cellular_component;GO:0071555//cell wall organization`biological_process;GO:0016762//xyloglucan:xyloglucosyl transferase activity`molecular_function;GO:0004553//hydrolase activity, hydrolyzing O-glycosyl compounds`molecular_function;…	-	-	Xyloglucan endotransglucosylase/hydrolase {ECO:0000256|RuleBase:RU361120} EC=2.4.1.207 {ECO:0000256|RuleBase:RU361120} OS=Helianthus annuus (Common sunflower) ORFNames=HannXRQ_Chr11g0333301 {ECO:0000313|EMBL:OTG07690.1} PE=3	-	XP_021993250.1//xyloglucan endotransglucosylase/hydrolase 2-like[Helianthus annuus]	PF00722.23//Glyco_hydro_16`Glycosyl hydrolases family 16;PF06955.14//XET_C`Xyloglucan endo-transglycosylase (XET) C-terminus
Unigene5242	RCd	RCt	962.941	47.067	505.004	4.35376	0.167346	26.0165	3.223e-149	2.14932e-146	Up	GO:0019005//SCF ubiquitin ligase complex`cellular_component;GO:0031146//SCF-dependent proteasomal ubiquitin-dependent protein catabolic process`biological_process	K14515//EBF1_2`EIN3-binding F-box protein	ko04016//MAPK signaling pathway - plant`Signal transduction`Environmental Information Processing;ko04075//Plant hormone signal transduction`Signal transduction`Environmental Information Processing	Putative F-box domain, Leucine-rich repeat domain, L domain-like protein {ECO:0000313|EMBL:OTG13777.1} OS=Helianthus annuus (Common sunflower) ORFNames=HannXRQ_Chr09g0242011 {ECO:0000313|EMBL:OTG13777.1} PE=4	-	XP_021981161.1//EIN3-binding F-box protein 2[Helianthus annuus]	PF00646.35//F-box`F-box domain;PF12799.9//LRR_4`Leucine Rich repeats (2 copies);PF12937.9//F-box-like`F-box-like;PF13516.8//LRR_6`Leucine Rich repeat
Unigene2497	RCd	RCt	15.2984	1557.28	786.288	-6.67077	0.25654	-26.0029	4.5955e-149	3.01516e-146	Down	-	-	-	Hypothetical protein {ECO:0000313|EMBL:CAE2284853.1} Fragment OS=Odontella aurita ORFNames=OAUR00152_LOCUS39767 {ECO:0000313|EMBL:CAE2284853.1} PE=4	-	XP_033732064.1//mucin-2-like[Pecten maximus]	PF00008.29//EGF`EGF-like domain;PF02014.18//Reeler`Reeler domain;PF07645.17//EGF_CA`Calcium-binding EGF domain;PF07974.15//EGF_2`EGF-like domain;PF12661.9//hEGF`Human growth factor-like EGF
Unigene60810	RCd	RCt	13.529	1283.31	648.419	-6.56246	0.252624	-25.9772	8.97498e-149	5.79513e-146	Down	GO:0005524//ATP binding`molecular_function	K05692//ACTB_G1`actin beta/gamma 1	ko04145//Phagosome`Transport and catabolism`Cellular Processes	Predicted protein {ECO:0000313|EMBL:BAK00542.1} OS=Hordeum vulgare subsp. vulgare (Domesticated barley) PE=2	-	BAK00542.1//predicted protein[Hordeum vulgare subsp. vulgare]	PF00022.21//Actin`Actin
Unigene48717	RCd	RCt	67.6053	1141.96	604.785	-4.07853	0.158199	-25.781	1.44874e-146	9.20833e-144	Down	-	-	-	-	-	-	-
Unigene68277	RCd	RCt	376.555	2931.51	1654.03	-2.96134	0.114949	-25.7623	2.34899e-146	1.47007e-143	Down	GO:0005509//calcium ion binding`molecular_function	-	-	Putative EF-hand domain pair {ECO:0000313|EMBL:OTF91213.1} OS=Helianthus annuus (Common sunflower) ORFNames=HannXRQ_Chr16g0508281 {ECO:0000313|EMBL:OTF91213.1} PE=4	-	XP_022017458.1//uncharacterized protein LOC110917169[Helianthus annuus]	PF00036.34//EF-hand_1`EF hand;PF13202.8//EF-hand_5`EF hand;PF13405.8//EF-hand_6`EF-hand domain;PF13499.8//EF-hand_7`EF-hand domain pair;PF13833.8//EF-hand_8`EF-hand domain pair
Unigene25064	RCd	RCt	4444.94	1096.87	2770.91	2.01885	0.0788276	25.611	1.15132e-144	7.09616e-142	Up	GO:0016628//oxidoreductase activity, acting on the CH-CH group of donors, NAD or NADP as acceptor`molecular_function;GO:0008270//zinc ion binding`molecular_function	-	-	Putative 2-methylene-furan-3-one reductase {ECO:0000313|EMBL:OTG17140.1} OS=Helianthus annuus (Common sunflower) ORFNames=HannXRQ_Chr08g0208771 {ECO:0000313|EMBL:OTG17140.1} PE=3	-	XP_021976102.1//2-methylene-furan-3-one reductase[Helianthus annuus]	PF00107.28//ADH_zinc_N`Zinc-binding dehydrogenase;PF08240.14//ADH_N`Alcohol dehydrogenase GroES-like domain;PF13602.8//ADH_zinc_N_2`Zinc-binding dehydrogenase
Unigene32335	RCd	RCt	3725.94	709.652	2217.79	2.39239	0.0934833	25.5917	1.88947e-144	1.14719e-141	Up	-	-	-	-	-	XP_024960018.1//classical arabinogalactan protein 7-like[Cynara cardunculus var. scolymus]	-
Unigene5304	RCd	RCt	39.9782	897.295	468.637	-4.48587	0.175807	-25.5159	1.31485e-143	7.86568e-141	Down	GO:0006260//DNA replication`biological_process;GO:0003677//DNA binding`molecular_function	K10756//RFC3_5`replication factor C subunit 3/5	ko03030//DNA replication`Replication and repair`Genetic Information Processing;ko03420//Nucleotide excision repair`Replication and repair`Genetic Information Processing;ko03430//Mismatch repair`Replication and repair`Genetic Information Processing	Uncharacterized protein {ECO:0000313|EMBL:KAD3069249.1} OS=Mikania micrantha ORFNames=E3N88_37129 {ECO:0000313|EMBL:KAD3069249.1} PE=4	-	KAD3069249.1//hypothetical protein E3N88_37129[Mikania micrantha]	PF03193.18//RsgA_GTPase`RsgA GTPase;PF03215.17//Rad17`Rad17 P-loop domain;PF13177.8//DNA_pol3_delta2`DNA polymerase III, delta subunit
Unigene32105	RCd	RCt	2275.44	352.261	1313.85	2.6911	0.105532	25.5003	1.95573e-143	1.153e-140	Up	GO:0016021//integral component of membrane`cellular_component	-	-	Late embryogenesis abundant protein, LEA-14 {ECO:0000313|EMBL:KVI08694.1} OS=Cynara cardunculus var. scolymus (Globe artichoke) (Cynara scolymus) ORFNames=Ccrd_012935 {ECO:0000313|EMBL:KVI08694.1} PE=4	-	XP_024984268.1//NDR1/HIN1-like protein 6[Cynara cardunculus var. scolymus]	PF03168.15//LEA_2`Late embryogenesis abundant protein
Unigene12925	RCd	RCt	6077.46	1332.86	3705.16	2.18889	0.0860085	25.4497	7.12213e-143	4.13887e-140	Up	GO:0008194//UDP-glycosyltransferase activity`molecular_function	-	-	Glycosyltransferase {ECO:0000256|RuleBase:RU362057} EC=2.4.1.- {ECO:0000256|RuleBase:RU362057} OS=Helianthus annuus (Common sunflower) ORFNames=HannXRQ_Chr04g0120901 {ECO:0000313|EMBL:OTG29316.1} PE=3	-	XP_022035740.1//hydroquinone glucosyltransferase[Helianthus annuus]	PF00201.20//UDPGT`UDP-glucoronosyl and UDP-glucosyl transferase
Unigene40152	RCd	RCt	371.593	2477.86	1424.73	-2.73662	0.107601	-25.433	1.08785e-142	6.23274e-140	Down	-	-	-	-	-	-	-
Unigene33811	RCd	RCt	985.666	67.5212	526.594	3.86733	0.152316	25.3901	3.24495e-142	1.83335e-139	Up	GO:0020037//heme binding`molecular_function;GO:0006979//response to oxidative stress`biological_process;GO:0005576//extracellular region`cellular_component;GO:0042744//hydrogen peroxide catabolic process`biological_process;GO:0046872//metal ion binding`molecular_function;GO:0004601//peroxidase activity`molecular_function	K00430//E1.11.1.7`peroxidase [EC:1.11.1.7]	ko00940//Phenylpropanoid biosynthesis`Biosynthesis of other secondary metabolites`Metabolism;ko01100//Metabolic pathways`Global and overview maps`Metabolism;ko01110//Biosynthesis of secondary metabolites`Global and overview maps`Metabolism	Peroxidase {ECO:0000256|ARBA:ARBA00012313, ECO:0000256|RuleBase:RU362060} EC=1.11.1.7 {ECO:0000256|ARBA:ARBA00012313, ECO:0000256|RuleBase:RU362060} OS=Helianthus annuus (Common sunflower) ORFNames=HannXRQ_Chr17g0561161 {ECO:0000313|EMBL:OTF87380.1} PE=3	-	XP_022021208.1//basic peroxidase[Helianthus annuus]	PF00141.25//peroxidase`Peroxidase
Unigene28692	RCd	RCt	990.32	26.0057	508.163	5.25165	0.207571	25.3004	3.15842e-141	1.76002e-138	Up	GO:0016021//integral component of membrane`cellular_component;GO:0042626//ATPase-coupled transmembrane transporter activity`molecular_function;GO:0005524//ATP binding`molecular_function	-	-	Putative pleiotropic drug resistance protein 1 {ECO:0000313|EMBL:OTG33246.1} OS=Helianthus annuus (Common sunflower) ORFNames=HannXRQ_Chr02g0032591 {ECO:0000313|EMBL:OTG33246.1} PE=3	-	XP_022010113.1//pleiotropic drug resistance protein 1[Helianthus annuus]	PF00005.29//ABC_tran`ABC transporter;PF03796.17//DnaB_C`DnaB-like helicase C terminal domain;PF13191.8//AAA_16`AAA ATPase domain;PF13481.8//AAA_25`AAA domain;PF13521.8//AAA_28`AAA domain;PF14510.8//ABC_trans_N`ABC-transporter N-terminal
Unigene25277	RCd	RCt	26458.2	8313.19	17385.7	1.67024	0.0662346	25.217	2.6045e-140	1.43173e-137	Up	GO:0003735//structural constituent of ribosome`molecular_function;GO:0000027//ribosomal large subunit assembly`biological_process;GO:0006412//translation`biological_process;GO:0022625//cytosolic large ribosomal subunit`cellular_component	K02866//RP-L10e, RPL10`large subunit ribosomal protein L10e	ko03010//Ribosome`Translation`Genetic Information Processing	Putative 60S ribosomal protein L10 {ECO:0000313|EMBL:OTG00509.1} OS=Helianthus annuus (Common sunflower) ORFNames=HannXRQ_Chr13g0391831 {ECO:0000313|EMBL:OTG00509.1} PE=3	-	XP_022000108.1//60S ribosomal protein L10[Helianthus annuus]	PF00252.20//Ribosomal_L16`Ribosomal protein L16p/L10e
Unigene15776	RCd	RCt	10416.6	3050.09	6733.33	1.77195	0.0703057	25.2035	3.66379e-140	1.98719e-137	Up	-	-	-	Putative isoflavone reductase {ECO:0000313|EMBL:OTG15527.1} OS=Helianthus annuus (Common sunflower) ORFNames=HannXRQ_Chr09g0261361 {ECO:0000313|EMBL:OTG15527.1} PE=4	-	XP_021982951.1//phenylcoumaran benzylic ether reductase Pyrc5[Helianthus annuus]	PF00106.27//adh_short`short chain dehydrogenase;PF01073.21//3Beta_HSD`3-beta hydroxysteroid dehydrogenase/isomerase family;PF01118.26//Semialdhyde_dh`Semialdehyde dehydrogenase, NAD binding domain;PF01210.25//NAD_Gly3P_dh_N`NAD-dependent glycerol-3-phosphate dehydrogenase N-terminus;PF01370.23//Epimerase`NAD dependent epimerase/dehydratase family;PF02719.17//Polysacc_synt_2`Polysaccharide biosynt…
Unigene65614	RCd	RCt	402.265	2799.58	1600.92	-2.79824	0.111073	-25.1927	4.82191e-140	2.58093e-137	Down	GO:0003779//actin binding`molecular_function;GO:0030042//actin filament depolymerization`biological_process;GO:0015629//actin cytoskeleton`cellular_component	-	-	ADF-H domain-containing protein {ECO:0000259|PROSITE:PS51263} OS=Lactuca saligna (Willowleaf lettuce) ORFNames=LSAL_LOCUS38018 {ECO:0000313|EMBL:CAB4111209.1} PE=3	-	XP_023766720.1//actin-depolymerizing factor 5-like[Lactuca sativa]	PF00241.22//Cofilin_ADF`Cofilin/tropomyosin-type actin-binding protein
Unigene39913	RCd	RCt	2682.33	200.008	1441.17	3.74507	0.148925	25.1473	1.51097e-139	7.98246e-137	Up	GO:0003700//DNA-binding transcription factor activity`molecular_function	-	-	Putative zinc finger, C2H2-like protein {ECO:0000313|EMBL:OTG30028.1} OS=Helianthus annuus (Common sunflower) ORFNames=HannXRQ_Chr04g0128601 {ECO:0000313|EMBL:OTG30028.1} PE=4	-	XP_022036431.1//zinc finger protein ZAT10[Helianthus annuus]	PF00096.28//zf-C2H2`Zinc finger, C2H2 type;PF13894.8//zf-C2H2_4`C2H2-type zinc finger;PF13912.8//zf-C2H2_6`C2H2-type zinc finger
Unigene9600	RCd	RCt	6125.77	1295.57	3710.67	2.24119	0.0891354	25.1436	1.65973e-139	8.65593e-137	Up	GO:0004497//monooxygenase activity`molecular_function;GO:0016021//integral component of membrane`cellular_component;GO:0016705//oxidoreductase activity, acting on paired donors, with incorporation or reduction of molecular oxygen`molecular_function;GO:0005506//iron ion binding`molecular_function;GO:0020037//heme binding`molecular_function	-	-	Putative cytochrome P450 {ECO:0000313|EMBL:OTG21459.1} OS=Helianthus annuus (Common sunflower) ORFNames=HannXRQ_Chr07g0204401 {ECO:0000313|EMBL:OTG21459.1} PE=3	-	XP_021974077.1//cytochrome P450 CYP72A219[Helianthus annuus]	PF00067.24//p450`Cytochrome P450
Unigene24714	RCd	RCt	11055.8	3169.21	7112.52	1.8026	0.0718002	25.1058	4.30347e-139	2.21596e-136	Up	GO:0045551//cinnamyl-alcohol dehydrogenase activity`molecular_function;GO:0009809//lignin biosynthetic process`biological_process;GO:0008270//zinc ion binding`molecular_function;GO:0016616//oxidoreductase activity, acting on the CH-OH group of donors, NAD or NADP as acceptor`molecular_function	K23232//10HGO`8-hydroxygeraniol dehydrogenase [EC:1.1.1.324]	ko00902//Monoterpenoid biosynthesis`Metabolism of terpenoids and polyketides`Metabolism;ko01100//Metabolic pathways`Global and overview maps`Metabolism;ko01110//Biosynthesis of secondary metabolites`Global and overview maps`Metabolism	Putative 8-hydroxygeraniol dehydrogenase {ECO:0000313|EMBL:OTG20066.1} OS=Helianthus annuus (Common sunflower) ORFNames=HannXRQ_Chr07g0188901 {ECO:0000313|EMBL:OTG20066.1} PE=3	-	XP_021972530.1//8-hydroxygeraniol dehydrogenase[Helianthus annuus]	PF00107.28//ADH_zinc_N`Zinc-binding dehydrogenase;PF00148.21//Oxidored_nitro`Nitrogenase component 1 type Oxidoreductase;PF01262.23//AlaDh_PNT_C`Alanine dehydrogenase/PNT, C-terminal domain;PF02826.21//2-Hacid_dh_C`D-isomer specific 2-hydroxyacid dehydrogenase, NAD binding domain;PF13241.8//NAD_binding_7`Putative NAD(P)-binding
Unigene19833	RCd	RCt	1863.62	11833.9	6848.77	-2.66688	0.106329	-25.0815	7.91876e-139	4.02659e-136	Down	GO:0008483//transaminase activity`molecular_function;GO:0009058//biosynthetic process`biological_process;GO:0006520//cellular amino acid metabolic process`biological_process;GO:0030170//pyridoxal phosphate binding`molecular_function	K00815//TAT`tyrosine aminotransferase [EC:2.6.1.5]	ko00130//Ubiquinone and other terpenoid-quinone biosynthesis`Metabolism of cofactors and vitamins`Metabolism;ko00270//Cysteine and methionine metabolism`Amino acid metabolism`Metabolism;ko00350//Tyrosine metabolism`Amino acid metabolism`Metabolism;ko00360//Phenylalanine metabolism`Amino acid metabolism`Metabolism;ko00400//Phenylalanine, tyrosine and tryptophan biosynthesis`Amino acid metabolism`M…	Putative nicotianamine aminotransferase A {ECO:0000313|EMBL:OTF86892.1} OS=Helianthus annuus (Common sunflower) ORFNames=HannXRQ_Chr17g0555781 {ECO:0000313|EMBL:OTF86892.1} PE=3	-	XP_022022130.1//tyrosine aminotransferase[Helianthus annuus]	PF00155.23//Aminotran_1_2`Aminotransferase class I and II;PF00266.21//Aminotran_5`Aminotransferase class-V;PF01212.23//Beta_elim_lyase`Beta-eliminating lyase
Unigene13698	RCd	RCt	1261.97	88.6567	675.312	3.83088	0.15293	25.0499	1.75023e-138	8.78985e-136	Up	-	-	-	-	-	-	-
Unigene47726	RCd	RCt	1203.82	16.2279	610.025	6.21185	0.248524	24.995	6.92538e-138	3.43558e-135	Up	GO:0016887//ATPase activity`molecular_function	K09490//HSPA5, BIP`endoplasmic reticulum chaperone BiP [EC:3.6.4.10]	ko03060//Protein export`Folding, sorting and degradation`Genetic Information Processing;ko04141//Protein processing in endoplasmic reticulum`Folding, sorting and degradation`Genetic Information Processing	HSP70-related protein {ECO:0000313|EMBL:AAB57695.1} Fragment OS=Helianthus annuus (Common sunflower) PE=2	-	AAB57695.1//HSP70-related protein, partial[Helianthus annuus]	PF00012.22//HSP70`Hsp70 protein;PF06098.13//Radial_spoke_3`Radial spoke protein 3
Unigene5272	RCd	RCt	40.1214	1186.41	613.265	-4.88715	0.196118	-24.9195	4.57945e-137	2.24443e-134	Down	GO:0046872//metal ion binding`molecular_function;GO:0003993//acid phosphatase activity`molecular_function	-	-	Purple acid phosphatase {ECO:0000256|RuleBase:RU361203} EC=3.1.3.2 {ECO:0000256|RuleBase:RU361203} OS=Helianthus annuus (Common sunflower) ORFNames=HannXRQ_Chr04g0127761 {ECO:0000313|EMBL:OTG29950.1} PE=3	-	XP_022033112.2//purple acid phosphatase 2[Helianthus annuus]	PF00149.30//Metallophos`Calcineurin-like phosphoesterase;PF14008.8//Metallophos_C`Iron/zinc purple acid phosphatase-like protein C
Unigene12056	RCd	RCt	12675.5	1978.1	7326.79	2.67979	0.107554	24.9158	5.02015e-137	2.43113e-134	Up	GO:0016021//integral component of membrane`cellular_component;GO:0055085//transmembrane transport`biological_process;GO:0009734//auxin-activated signaling pathway`biological_process	-	-	Putative auxin efflux carrier {ECO:0000313|EMBL:OTF98207.1} OS=Helianthus annuus (Common sunflower) ORFNames=HannXRQ_Chr14g0443101 {ECO:0000313|EMBL:OTF98207.1} PE=4	-	XP_035838675.1//protein PIN-LIKES 7 isoform X2[Helianthus annuus]	PF03547.20//Mem_trans`Membrane transport protein
Unigene14120	RCd	RCt	4303.76	976.801	2640.28	2.13952	0.0858784	24.9134	5.32406e-137	2.54797e-134	Up	GO:0004497//monooxygenase activity`molecular_function;GO:0071949//FAD binding`molecular_function	-	-	Putative FAD/NAD(P)-binding oxidoreductase family protein {ECO:0000313|EMBL:OTG00078.1} OS=Helianthus annuus (Common sunflower) ORFNames=HannXRQ_Chr13g0386961 {ECO:0000313|EMBL:OTG00078.1} PE=3	-	XP_021999756.1//monooxygenase 2[Helianthus annuus]	PF01494.21//FAD_binding_3`FAD binding domain
Unigene15006	RCd	RCt	2364.41	336.611	1350.51	2.81197	0.113136	24.8547	2.30282e-136	1.08926e-133	Up	GO:0016887//ATPase activity`molecular_function;GO:0005524//ATP binding`molecular_function	K03283//HSPA1s`heat shock 70kDa protein 1/2/6/8	ko03040//Spliceosome`Transcription`Genetic Information Processing;ko04141//Protein processing in endoplasmic reticulum`Folding, sorting and degradation`Genetic Information Processing;ko04144//Endocytosis`Transport and catabolism`Cellular Processes	Uncharacterized protein {ECO:0000313|EMBL:KAD5962014.1} OS=Mikania micrantha ORFNames=E3N88_13487 {ECO:0000313|EMBL:KAD5962014.1} PE=3	-	KAD5962014.1//hypothetical protein E3N88_13487[Mikania micrantha]	PF00012.22//HSP70`Hsp70 protein;PF02782.18//FGGY_C`FGGY family of carbohydrate kinases, C-terminal domain;PF06723.15//MreB_Mbl`MreB/Mbl protein
Unigene13627	RCd	RCt	2115.5	257.45	1186.47	3.0383	0.122273	24.8485	2.68116e-136	1.25364e-133	Up	GO:0003950//NAD+ ADP-ribosyltransferase activity`molecular_function	-	-	Putative poly(ADP-ribose) polymerase, catalytic domain-containing protein {ECO:0000313|EMBL:OTG05242.1} OS=Helianthus annuus (Common sunflower) ORFNames=HannXRQ_Chr12g0371381 {ECO:0000313|EMBL:OTG05242.1} PE=4	-	XP_021997983.1//probable inactive poly [ADP-ribose] polymerase SRO2[Helianthus annuus]	PF00644.22//PARP`Poly(ADP-ribose) polymerase catalytic domain
Unigene110595	RCd	RCt	1212.35	93.8323	653.093	3.69114	0.14913	24.7513	3.00502e-135	1.38911e-132	Up	-	-	-	Dynein regulator LIS1 {ECO:0000313|EMBL:PWA85153.1} OS=Artemisia annua (Sweet wormwood) ORFNames=CTI12_AA152630 {ECO:0000313|EMBL:PWA85153.1} PE=4	-	GEV51554.1//coatomer subunit beta'-3-like[Tanacetum cinerariifolium]	PF00400.34//WD40`WD domain, G-beta repeat
Unigene44755	RCd	RCt	18.6763	1023.26	520.967	-5.77569	0.233694	-24.7148	7.41689e-135	3.39002e-132	Down	GO:0003735//structural constituent of ribosome`molecular_function;GO:0022627//cytosolic small ribosomal subunit`cellular_component;GO:0006412//translation`biological_process	K02984//RP-S3Ae, RPS3A`small subunit ribosomal protein S3Ae	ko03010//Ribosome`Translation`Genetic Information Processing	40S ribosomal protein S3a {ECO:0000256|HAMAP-Rule:MF_03122} OS=Gonium pectorale (Green alga) ORFNames=GPECTOR_462g370 {ECO:0000313|EMBL:KXZ41449.1} PE=3	-	KXZ41449.1//hypothetical protein GPECTOR_462g370[Gonium pectorale]	PF01015.20//Ribosomal_S3Ae`Ribosomal S3Ae family;PF08414.12//NADPH_Ox`Respiratory burst NADPH oxidase
Unigene24915	RCd	RCt	8715.76	2460.8	5588.28	1.82451	0.0740313	24.6452	4.1453e-134	1.87363e-131	Up	-	-	-	Putative isoflavone reductase {ECO:0000313|EMBL:OTG31349.1} OS=Helianthus annuus (Common sunflower) ORFNames=HannXRQ_Chr03g0074621 {ECO:0000313|EMBL:OTG31349.1} PE=4	-	XP_022028382.1//phenylcoumaran benzylic ether reductase Pyrc5[Helianthus annuus]	PF00106.27//adh_short`short chain dehydrogenase;PF01073.21//3Beta_HSD`3-beta hydroxysteroid dehydrogenase/isomerase family;PF01370.23//Epimerase`NAD dependent epimerase/dehydratase family;PF03435.20//Sacchrp_dh_NADP`Saccharopine dehydrogenase NADP binding domain;PF05368.15//NmrA`NmrA-like family;PF08659.12//KR`KR domain;PF13460.8//NAD_binding_10`NAD(P)H-binding;PF16363.7//GDP_Man_Dehyd`GDP-mannos…
Unigene39712	RCd	RCt	2987.22	547.351	1767.28	2.44802	0.0996333	24.5703	2.6254e-133	1.17361e-130	Up	-	-	-	-	-	-	-
Unigene60186	RCd	RCt	337.852	2413.3	1375.58	-2.83566	0.115606	-24.5286	7.31597e-133	3.23485e-130	Down	GO:0046658//anchored component of plasma membrane`cellular_component;GO:0009055//electron transfer activity`molecular_function	-	-	Putative cupredoxin {ECO:0000313|EMBL:OTG13737.1} OS=Helianthus annuus (Common sunflower) ORFNames=HannXRQ_Chr09g0241531 {ECO:0000313|EMBL:OTG13737.1} PE=4	-	XP_021981126.1//mavicyanin[Helianthus annuus]	PF02298.19//Cu_bind_like`Plastocyanin-like domain
Unigene29207	RCd	RCt	32.974	850.132	441.553	-4.68946	0.191254	-24.5196	9.13417e-133	3.99536e-130	Down	GO:0008234//cysteine-type peptidase activity`molecular_function	-	-	Cysteine proteinase 5 {ECO:0000313|EMBL:JAT51778.1} Fragment OS=Anthurium amnicola ORFNames=g.84764 {ECO:0000313|EMBL:JAT51778.1} PE=3	-	XP_019864009.1//PREDICTED: cathepsin L1-like isoform X3[Amphimedon queenslandica]	PF00112.25//Peptidase_C1`Papain family cysteine protease;PF08246.14//Inhibitor_I29`Cathepsin propeptide inhibitor domain (I29)
Unigene31011	RCd	RCt	1274.61	10204.3	5739.44	-3.00081	0.122751	-24.4464	5.49853e-132	2.37952e-129	Down	-	-	-	-	-	-	-
Unigene6456	RCd	RCt	3035.27	768.808	1902.04	1.9811	0.0810832	24.4329	7.64124e-132	3.27198e-129	Up	GO:0003333//amino acid transmembrane transport`biological_process;GO:0016021//integral component of membrane`cellular_component;GO:0015171//amino acid transmembrane transporter activity`molecular_function	-	-	Putative transmembrane amino acid transporter family protein {ECO:0000313|EMBL:OTG14635.1} OS=Helianthus annuus (Common sunflower) ORFNames=HannXRQ_Chr09g0251631 {ECO:0000313|EMBL:OTG14635.1} PE=4	-	XP_021982016.1//amino acid transporter AVT6C[Helianthus annuus]	PF01490.20//Aa_trans`Transmembrane amino acid transporter protein;PF03222.15//Trp_Tyr_perm`Tryptophan/tyrosine permease family
Unigene16705	RCd	RCt	8966.64	1844.56	5405.6	2.28131	0.0938654	24.3041	1.77598e-130	7.52551e-128	Up	GO:0016021//integral component of membrane`cellular_component	-	-	Putative F-box domain-containing protein {ECO:0000313|EMBL:OTF95617.1} OS=Helianthus annuus (Common sunflower) ORFNames=HannXRQ_Chr15g0485071 {ECO:0000313|EMBL:OTF95617.1} PE=4	-	XP_022014463.1//F-box protein At2g27310[Helianthus annuus]	PF12937.9//F-box-like`F-box-like
Unigene48544	RCd	RCt	853.414	81.1696	467.292	3.39411	0.139945	24.2533	6.10881e-130	2.56186e-127	Up	-	-	-	-	-	-	-
Unigene5825	RCd	RCt	5380.34	1290.41	3335.37	2.05979	0.0851234	24.1977	2.35489e-129	9.77495e-127	Up	GO:0006355//regulation of transcription, DNA-templated`biological_process;GO:0003677//DNA binding`molecular_function	-	-	Putative NAC domain containing protein 83 {ECO:0000313|EMBL:OTG04441.1} OS=Helianthus annuus (Common sunflower) ORFNames=HannXRQ_Chr12g0362371 {ECO:0000313|EMBL:OTG04441.1} PE=4	-	XP_021997237.1//NAC domain-containing protein 83[Helianthus annuus]	-
Unigene32444	RCd	RCt	217.483	1442.86	830.169	-2.72936	0.113498	-24.0476	8.84497e-128	3.63439e-125	Down	GO:0003993//acid phosphatase activity`molecular_function	-	-	Putative HAD superfamily, subfamily IIIB acid phosphatase {ECO:0000313|EMBL:OTG35680.1} OS=Helianthus annuus (Common sunflower) ORFNames=HannXRQ_Chr02g0059321 {ECO:0000313|EMBL:OTG35680.1} PE=4	-	XP_022026720.1//acid phosphatase 1[Helianthus annuus]	PF03767.16//Acid_phosphat_B`HAD superfamily, subfamily IIIB (Acid phosphatase)
Unigene40927	RCd	RCt	24853.4	8375.98	16614.7	1.56913	0.0654335	23.9805	4.44775e-127	1.8093e-124	Up	GO:0010167//response to nitrate`biological_process;GO:0015112//nitrate transmembrane transporter activity`molecular_function;GO:0005886//plasma membrane`cellular_component	-	-	Putative high-affinity nitrate transporter {ECO:0000313|EMBL:OTG11191.1} OS=Helianthus annuus (Common sunflower) ORFNames=HannXRQ_Chr10g0296001 {ECO:0000313|EMBL:OTG11191.1} PE=4	-	XP_021988581.1//high-affinity nitrate transporter 3.1[Helianthus annuus]	PF10342.11//GPI-anchored`Ser-Thr-rich glycosyl-phosphatidyl-inositol-anchored membrane family;PF16974.7//NAR2`High-affinity nitrate transporter accessory
Unigene97325	RCd	RCt	7.41859	1629.65	818.536	-7.76955	0.324684	-23.9296	1.50832e-126	6.07493e-124	Down	GO:0005856//cytoskeleton`cellular_component;GO:0005524//ATP binding`molecular_function	K05692//ACTB_G1`actin beta/gamma 1	ko04145//Phagosome`Transport and catabolism`Cellular Processes	Actin, plasmodial isoform {ECO:0000313|EMBL:JAT62656.1} Fragment OS=Anthurium amnicola ORFNames=g.109968 {ECO:0000313|EMBL:JAT62656.1} PE=3	-	AEN94498.1//actin, partial[Gocevia fonbrunei]	PF00022.21//Actin`Actin
Unigene95701	RCd	RCt	8.07007	1380.61	694.341	-7.40499	0.311882	-23.7429	1.30016e-124	5.18522e-122	Down	GO:0005856//cytoskeleton`cellular_component;GO:0005524//ATP binding`molecular_function	-	-	Actin, plasmodial isoform {ECO:0000313|EMBL:JAT65395.1} Fragment OS=Anthurium amnicola ORFNames=g.81933 {ECO:0000313|EMBL:JAT65395.1} PE=3	-	WP_206601812.1//hypothetical protein, partial[Escherichia coli]	PF00022.21//Actin`Actin
Unigene31295	RCd	RCt	732.353	53.5573	392.955	3.77256	0.159119	23.7091	2.90677e-124	1.14801e-121	Up	GO:0006952//defense response`biological_process;GO:0016021//integral component of membrane`cellular_component;GO:0005576//extracellular region`cellular_component	-	-	Putative thaumatin {ECO:0000313|EMBL:OTG09484.1} OS=Helianthus annuus (Common sunflower) ORFNames=HannXRQ_Chr11g0353451 {ECO:0000313|EMBL:OTG09484.1} PE=4	-	XP_021994892.1//thaumatin-like protein 1[Helianthus annuus]	PF00314.19//Thaumatin`Thaumatin family
Unigene32150	RCd	RCt	122.07	1275.75	698.91	-3.38458	0.142794	-23.7025	3.39783e-124	1.32904e-121	Down	-	-	-	-	-	-	-
Unigene6054	RCd	RCt	2791.58	562.823	1677.2	2.31018	0.0980031	23.5725	7.38073e-123	2.85944e-120	Up	GO:0016740//transferase activity`molecular_function	-	-	Putative pyridoxal phosphate-dependent transferase {ECO:0000313|EMBL:OTG05856.1} OS=Helianthus annuus (Common sunflower) ORFNames=HannXRQ_Chr12g0378261 {ECO:0000313|EMBL:OTG05856.1} PE=4	-	XP_021998598.1//uncharacterized protein LOC110895584[Helianthus annuus]	PF00266.21//Aminotran_5`Aminotransferase class-V
Unigene20850	RCd	RCt	4747.38	1307.51	3027.45	1.86029	0.0789679	23.5576	1.04969e-122	4.02834e-120	Up	GO:0004842//ubiquitin-protein transferase activity`molecular_function;GO:0031146//SCF-dependent proteasomal ubiquitin-dependent protein catabolic process`biological_process	-	-	Putative F-box domain, Galactose oxidase/kelch, beta-propeller, Galactose oxidase, beta-propeller {ECO:0000313|EMBL:OTG23707.1} OS=Helianthus annuus (Common sunflower) ORFNames=HannXRQ_Chr05g0128691 {ECO:0000313|EMBL:OTG23707.1} PE=4	-	XP_022036802.1//F-box only protein 6[Helianthus annuus]	-
Unigene68655	RCd	RCt	8.51367	1231.97	620.24	-7.18074	0.307153	-23.3784	7.09314e-121	2.69665e-118	Down	-	-	-	-	-	-	-
Unigene22082	RCd	RCt	3964.71	981.115	2472.91	2.01475	0.0863382	23.3356	1.92959e-120	7.26794e-118	Up	GO:0004364//glutathione transferase activity`molecular_function;GO:0016021//integral component of membrane`cellular_component;GO:0005635//nuclear envelope`cellular_component;GO:0005783//endoplasmic reticulum`cellular_component;GO:0004602//glutathione peroxidase activity`molecular_function	K00799//GST, gst`glutathione S-transferase [EC:2.5.1.18]	ko00480//Glutathione metabolism`Metabolism of other amino acids`Metabolism;ko01100//Metabolic pathways`Global and overview maps`Metabolism	Putative microsomal glutathione s-transferase, putative {ECO:0000313|EMBL:OTF98247.1} OS=Helianthus annuus (Common sunflower) ORFNames=HannXRQ_Chr14g0443511 {ECO:0000313|EMBL:OTF98247.1} PE=4	-	XP_022009893.1//microsomal glutathione S-transferase 3[Helianthus annuus]	PF01124.20//MAPEG`MAPEG family
Unigene2138	RCd	RCt	4845.71	1388.43	3117.07	1.80316	0.0776817	23.2121	3.43673e-119	1.28259e-116	Up	GO:0048316//seed development`biological_process;GO:0016021//integral component of membrane`cellular_component;GO:0016020//membrane`cellular_component;GO:0005886//plasma membrane`cellular_component;GO:0010039//response to iron ion`biological_process;GO:0051980//iron-nicotianamine transmembrane transporter activity`molecular_function	-	-	Putative oligopeptide transporter, OPT superfamily {ECO:0000313|EMBL:OTG18674.1} OS=Helianthus annuus (Common sunflower) ORFNames=HannXRQ_Chr08g0225641 {ECO:0000313|EMBL:OTG18674.1} PE=4	-	KAF5795473.1//putative oligopeptide transporter, OPT superfamily[Helianthus annuus]	PF03169.17//OPT`OPT oligopeptide transporter protein
Unigene33919	RCd	RCt	3184.21	848.456	2016.33	1.90798	0.0822555	23.1957	5.02708e-119	1.85906e-116	Up	GO:0048046//apoplast`cellular_component	-	-	Dirigent protein {ECO:0000256|RuleBase:RU363099} OS=Helianthus annuus (Common sunflower) ORFNames=HannXRQ_Chr17g0553771 {ECO:0000313|EMBL:OTF86711.1} PE=3	-	XP_022023084.1//dirigent protein 23[Helianthus annuus]	PF03018.16//Dirigent`Dirigent-like protein
Unigene25883	RCd	RCt	85.8892	910.556	498.223	-3.40273	0.147209	-23.115	3.27466e-118	1.20009e-115	Down	GO:0046872//metal ion binding`molecular_function;GO:0051213//dioxygenase activity`molecular_function	-	-	Putative 2-oxoglutarate (2OG) and Fe(II)-dependent oxygenase superfamily protein {ECO:0000313|EMBL:OTG11848.1} OS=Helianthus annuus (Common sunflower) ORFNames=HannXRQ_Chr10g0303301 {ECO:0000313|EMBL:OTG11848.1} PE=3	-	XP_021989162.1//probable 2-oxoglutarate-dependent dioxygenase AOP1[Helianthus annuus]	PF03171.22//2OG-FeII_Oxy`2OG-Fe(II) oxygenase superfamily;PF14226.8//DIOX_N`non-haem dioxygenase in morphine synthesis N-terminal
Unigene20146	RCd	RCt	60.7708	769.182	414.977	-3.66168	0.158492	-23.1032	4.2954e-118	1.56011e-115	Down	GO:0003746//translation elongation factor activity`molecular_function;GO:0003924//GTPase activity`molecular_function;GO:0005525//GTP binding`molecular_function	K03231//EEF1A`elongation factor 1-alpha	ko03013//RNA transport`Translation`Genetic Information Processing	Elongation factor 1-alpha {ECO:0000256|RuleBase:RU000325} Fragment OS=Noccaea caerulescens (Alpine penny-cress) (Thlaspi caerulescens) ORFNames=GA_TR18597_c2_g1_i1_g.59688 {ECO:0000313|EMBL:JAU09853.1} PE=3	-	PRP87501.1//elongation factor 1 alpha[Planoprotostelium fungivorum]	PF00009.29//GTP_EFTU`Elongation factor Tu GTP binding domain;PF01926.25//MMR_HSR1`50S ribosome-binding GTPase;PF03143.19//GTP_EFTU_D3`Elongation factor Tu C-terminal domain;PF03144.27//GTP_EFTU_D2`Elongation factor Tu domain 2
Unigene52428	RCd	RCt	55.8562	802.158	429.007	-3.84676	0.166723	-23.0727	8.70104e-118	3.1323e-115	Down	-	K02989//RP-S5e, RPS5`small subunit ribosomal protein S5e	ko03010//Ribosome`Translation`Genetic Information Processing	Hypothetical protein {ECO:0000313|EMBL:CAD8857561.1} OS=Noctiluca scintillans (Sea sparkle) (Red tide dinoflagellate) ORFNames=NSCI0253_LOCUS31913 {ECO:0000313|EMBL:CAD8857561.1} PE=4	-	KAF5831296.1//component of cytosolic 80S ribosome and 40S small subunit[Dunaliella salina]	PF00177.23//Ribosomal_S7`Ribosomal protein S7p/S5e
Unigene53553	RCd	RCt	1101.91	165.266	633.588	2.7368	0.118819	23.0335	2.15456e-117	7.6882e-115	Up	GO:0005737//cytoplasm`cellular_component	K13993//HSP20`HSP20 family protein	ko04141//Protein processing in endoplasmic reticulum`Folding, sorting and degradation`Genetic Information Processing	SHSP domain-containing protein {ECO:0000259|PROSITE:PS01031} OS=Lactuca saligna (Willowleaf lettuce) ORFNames=LSAL_LOCUS32915 {ECO:0000313|EMBL:CAB4105820.1} PE=3	-	XP_022028248.1//17.9 kDa class II heat shock protein-like[Helianthus annuus]	PF00011.23//HSP20`Hsp20/alpha crystallin family;PF17886.3//ArsA_HSP20`HSP20-like domain found in ArsA
Unigene21482	RCd	RCt	2308.94	400.971	1354.96	2.52553	0.10968	23.0263	2.54047e-117	8.98641e-115	Up	-	-	-	-	-	-	-
Unigene90553	RCd	RCt	1071.88	98.3229	585.103	3.44556	0.149734	23.0112	3.60351e-117	1.26368e-114	Up	-	-	-	Uncharacterized protein {ECO:0000313|EMBL:KAE9589752.1} OS=Lupinus albus (White lupine) (Lupinus termis) ORFNames=Lalb_Chr21g0312261 {ECO:0000313|EMBL:KAE9589752.1} PE=4	-	KAF5820648.1//hypothetical protein HanXRQr2_Chr01g0004551[Helianthus annuus]	-
Unigene133325	RCd	RCt	797.772	17.5154	407.644	5.50758	0.23935	23.0106	3.65253e-117	1.26992e-114	Up	-	-	-	-	-	-	-
Unigene13558	RCd	RCt	7616.6	1639.27	4627.93	2.21608	0.0963579	22.9984	4.83705e-117	1.66751e-114	Up	GO:0008194//UDP-glycosyltransferase activity`molecular_function	-	-	UDP-glucuronosyl/UDP-glucosyltransferase {ECO:0000313|EMBL:PWA58678.1} OS=Artemisia annua (Sweet wormwood) ORFNames=CTI12_AA397240 {ECO:0000313|EMBL:PWA58678.1} PE=4	-	PWA58678.1//UDP-glucuronosyl/UDP-glucosyltransferase[Artemisia annua]	PF00201.20//UDPGT`UDP-glucoronosyl and UDP-glucosyl transferase
Unigene8207	RCd	RCt	6425.56	1298.02	3861.79	2.30744	0.100506	22.9582	1.22009e-116	4.17075e-114	Up	GO:0048046//apoplast`cellular_component;GO:0052716//hydroquinone:oxygen oxidoreductase activity`molecular_function;GO:0046274//lignin catabolic process`biological_process;GO:0005507//copper ion binding`molecular_function	-	-	Laccase {ECO:0000256|ARBA:ARBA00012297, ECO:0000256|RuleBase:RU361119} EC=1.10.3.2 {ECO:0000256|ARBA:ARBA00012297, ECO:0000256|RuleBase:RU361119} Benzenediol:oxygen oxidoreductase {ECO:0000256|RuleBase:RU361119} Diphenol oxidase {ECO:0000256|RuleBase:RU361119} Urishiol oxidase {ECO:0000256|RuleBase:RU361119} OS=Mikania micrantha ORFNames=E3N88_34257 {ECO:0000313|EMBL:KAD3066377.1} PE=3	-	KAD3066377.1//hypothetical protein E3N88_34257[Mikania micrantha]	PF07731.16//Cu-oxidase_2`Multicopper oxidase
Unigene48817	RCd	RCt	626.529	31.1894	328.859	4.32875	0.188593	22.9529	1.37952e-116	4.67647e-114	Up	-	-	-	-	-	-	-
Unigene1291	RCd	RCt	29.7312	663.368	346.549	-4.48689	0.19616	-22.8736	8.50844e-116	2.86045e-113	Down	-	-	-	-	-	MSQ81575.1//hypothetical protein[Myxococcales bacterium]	PF00526.20//Dicty_CTDC`Dictyostelium (slime mold) repeat
Unigene13348	RCd	RCt	12118.9	2963.63	7541.29	2.03178	0.0889338	22.846	1.60223e-115	5.34239e-113	Up	GO:0009698//phenylpropanoid metabolic process`biological_process;GO:0031956//medium-chain fatty acid-CoA ligase activity`molecular_function;GO:0016207//4-coumarate-CoA ligase activity`molecular_function;GO:0006631//fatty acid metabolic process`biological_process	K22133//AAE3`oxalate---CoA ligase [EC:6.2.1.8]	ko00630//Glyoxylate and dicarboxylate metabolism`Carbohydrate metabolism`Metabolism;ko01100//Metabolic pathways`Global and overview maps`Metabolism	4-coumarate--CoA ligase {ECO:0000256|ARBA:ARBA00012959} EC=6.2.1.12 {ECO:0000256|ARBA:ARBA00012959} OS=Helianthus annuus (Common sunflower) ORFNames=HannXRQ_Chr09g0253691 {ECO:0000313|EMBL:OTG14823.1} PE=4	-	XP_021982179.2//oxalate--CoA ligase[Helianthus annuus]	PF00501.30//AMP-binding`AMP-binding enzyme;PF03321.15//GH3`GH3 auxin-responsive promoter;PF13193.8//AMP-binding_C`AMP-binding enzyme C-terminal domain
Unigene13713	RCd	RCt	2524.42	453.741	1489.08	2.4757	0.108475	22.8228	2.72459e-115	9.01086e-113	Up	GO:0080043//quercetin 3-O-glucosyltransferase activity`molecular_function;GO:0080044//quercetin 7-O-glucosyltransferase activity`molecular_function	-	-	Glycosyltransferase {ECO:0000256|RuleBase:RU362057} EC=2.4.1.- {ECO:0000256|RuleBase:RU362057} OS=Helianthus annuus (Common sunflower) ORFNames=HannXRQ_Chr10g0295001 {ECO:0000313|EMBL:OTG11095.1} PE=3	-	XP_021988510.1//UDP-glycosyltransferase 84B1[Helianthus annuus]	PF00201.20//UDPGT`UDP-glucoronosyl and UDP-glucosyl transferase
Unigene9143	RCd	RCt	960.853	83.2584	522.056	3.52978	0.155627	22.681	6.8932e-114	2.26136e-111	Up	-	-	-	-	-	-	-
Unigene27653	RCd	RCt	22.3793	613.929	318.154	-4.77597	0.211394	-22.5928	5.1065e-113	1.66182e-110	Down	GO:0005737//cytoplasm`cellular_component;GO:0007017//microtubule-based process`biological_process;GO:0003924//GTPase activity`molecular_function;GO:0005200//structural constituent of cytoskeleton`molecular_function;GO:0005874//microtubule`cellular_component;GO:0005525//GTP binding`molecular_function	K07375//TUBB`tubulin beta	ko04145//Phagosome`Transport and catabolism`Cellular Processes	Tubulin beta-1 chain Beta-1-tubulin OS=Cyanophora paradoxa Name=TUBB1 PE=2	-	BAK61740.1//beta tubulin 1, partial[Collozoum amoeboides]	PF00091.27//Tubulin`Tubulin/FtsZ family, GTPase domain;PF03953.19//Tubulin_C`Tubulin C-terminal domain;PF13809.8//Tubulin_2`Tubulin like;PF14881.8//Tubulin_3`Tubulin domain
Unigene18210	RCd	RCt	56.9515	780.264	418.608	-3.77447	0.167161	-22.5798	6.84289e-113	2.20922e-110	Down	-	K07374//TUBA`tubulin alpha	ko04145//Phagosome`Transport and catabolism`Cellular Processes	Tubulin alpha chain {ECO:0000256|RuleBase:RU000352} OS=Picocystis salinarum PSAL00342_LOCUS4313 {ECO:0000313|EMBL:CAE0610478.1} PE=3	-	AAK37831.1//alpha-tubulin[Euglena gracilis]	PF00091.27//Tubulin`Tubulin/FtsZ family, GTPase domain;PF03953.19//Tubulin_C`Tubulin C-terminal domain
Unigene12351	RCd	RCt	2146.49	541.995	1344.24	1.98563	0.0882188	22.508	3.4635e-112	1.10938e-109	Up	GO:0016787//hydrolase activity`molecular_function	-	-	Putative alpha/beta-Hydrolases superfamily protein {ECO:0000313|EMBL:OTG30677.1} OS=Helianthus annuus (Common sunflower) ORFNames=HannXRQ_Chr03g0067141 {ECO:0000313|EMBL:OTG30677.1} PE=4	-	XP_022027772.1//putative 2-succinyl-6-hydroxy-2,4-cyclohexadiene-1-carboxylate synthase[Helianthus annuus]	PF00561.22//Abhydrolase_1`alpha/beta hydrolase fold;PF12146.10//Hydrolase_4`Serine aminopeptidase, S33;PF12697.9//Abhydrolase_6`Alpha/beta hydrolase family
Unigene2625	RCd	RCt	706.305	3088.38	1897.35	-2.12835	0.0947909	-22.4531	1.19464e-111	3.79664e-109	Down	GO:0016021//integral component of membrane`cellular_component;GO:0022857//transmembrane transporter activity`molecular_function	-	-	WAT1-related protein {ECO:0000256|RuleBase:RU363077} OS=Mikania micrantha ORFNames=E3N88_18875 {ECO:0000313|EMBL:KAD4982204.1} PE=3	-	KAD4982204.1//hypothetical protein E3N88_18875[Mikania micrantha]	PF00892.22//EamA`EamA-like transporter family
Unigene52058	RCd	RCt	2792.42	507.928	1650.18	2.4587	0.109687	22.4155	2.77848e-111	8.76168e-109	Up	GO:0005506//iron ion binding`molecular_function;GO:0016705//oxidoreductase activity, acting on paired donors, with incorporation or reduction of molecular oxygen`molecular_function;GO:0004497//monooxygenase activity`molecular_function;GO:0020037//heme binding`molecular_function	-	-	Uncharacterized protein {ECO:0000313|EMBL:KAD4585006.1} OS=Mikania micrantha ORFNames=E3N88_22607 {ECO:0000313|EMBL:KAD4585006.1} PE=3	-	KAD4585006.1//hypothetical protein E3N88_22607[Mikania micrantha]	PF00067.24//p450`Cytochrome P450
Unigene66861	RCd	RCt	348.787	1683.75	1016.27	-2.27083	0.101473	-22.3787	6.34391e-111	1.98511e-108	Down	-	-	-	Uncharacterized protein {ECO:0000313|EMBL:KAD4384625.1} OS=Mikania micrantha ORFNames=E3N88_24793 {ECO:0000313|EMBL:KAD4384625.1} PE=4	-	KAD4384625.1//hypothetical protein E3N88_24793[Mikania micrantha]	-
Unigene25515	RCd	RCt	51052.8	1685.16	26369	4.92102	0.220346	22.3332	1.76035e-110	5.46637e-108	Up	-	-	-	G-protein beta WD-40 repeat-containing protein {ECO:0000313|EMBL:KVI01026.1} OS=Cynara cardunculus var. scolymus (Globe artichoke) (Cynara scolymus) ORFNames=Ccrd_020708 {ECO:0000313|EMBL:KVI01026.1} PE=4	-	XP_024983541.1//coatomer subunit beta'-2-like[Cynara cardunculus var. scolymus]	PF00400.34//WD40`WD domain, G-beta repeat;PF11715.10//Nup160`Nucleoporin Nup120/160;PF12894.9//ANAPC4_WD40`Anaphase-promoting complex subunit 4 WD40 domain;PF16529.7//Ge1_WD40`WD40 region of Ge1, enhancer of mRNA-decapping protein;PF17005.7//WD40_like`WD40-like domain
Unigene49427	RCd	RCt	639.916	52.2999	346.108	3.61315	0.16184	22.3255	2.09015e-110	6.44132e-108	Up	GO:0016021//integral component of membrane`cellular_component	-	-	Uncharacterized protein {ECO:0000313|EMBL:OTG19276.1} OS=Helianthus annuus (Common sunflower) ORFNames=HannXRQ_Chr08g0232271 {ECO:0000313|EMBL:OTG19276.1} PE=4	-	XP_021978136.1//uncharacterized protein LOC110873505[Helianthus annuus]	PF14632.8//SPT6_acidic`Acidic N-terminal SPT6
Unigene52893	RCd	RCt	2660.52	636.533	1648.52	2.06346	0.0926736	22.2659	7.908e-110	2.40368e-107	Up	-	-	-	Uncharacterized protein {ECO:0000313|EMBL:KVH88634.1} OS=Cynara cardunculus var. scolymus (Globe artichoke) (Cynara scolymus) ORFNames=Ccrd_026237 {ECO:0000313|EMBL:KVH88634.1} PE=4	-	XP_024961373.1//uncharacterized protein LOC112501865[Cynara cardunculus var. scolymus]	-
Unigene4921	RCd	RCt	2332.03	579.4	1455.71	2.00896	0.090226	22.2659	7.91793e-110	2.40368e-107	Up	-	-	-	ANK_REP_REGION domain-containing protein {ECO:0000259|PROSITE:PS50297} OS=Helianthus annuus (Common sunflower) ORFNames=HannXRQ_Chr17g0550161 {ECO:0000313|EMBL:OTF86378.1} PE=4	-	XP_022020809.1//ankyrin-2[Helianthus annuus]	PF00023.32//Ank`Ankyrin repeat;PF12796.9//Ank_2`Ankyrin repeats (3 copies);PF13606.8//Ank_3`Ankyrin repeat;PF13637.8//Ank_4`Ankyrin repeats (many copies);PF13857.8//Ank_5`Ankyrin repeats (many copies)
Unigene39113	RCd	RCt	3224.45	16041.1	9632.78	-2.31459	0.104142	-22.2254	1.95081e-109	5.87829e-107	Down	-	-	-	Uncharacterized protein {ECO:0000313|EMBL:PLY63370.1} OS=Lactuca sativa (Garden lettuce) ORFNames=LSAT_7X88040 {ECO:0000313|EMBL:PLY63370.1} PE=4	-	PLY63370.1//hypothetical protein LSAT_7X88040[Lactuca sativa]	-
Unigene7834	RCd	RCt	46.7544	885.041	465.898	-4.24687	0.191134	-22.2193	2.23563e-109	6.687e-107	Down	-	-	-	-	-	-	-
Unigene24331	RCd	RCt	236.344	1313.88	775.111	-2.47402	0.11149	-22.1904	4.24962e-109	1.26183e-106	Down	GO:0046872//metal ion binding`molecular_function;GO:0051213//dioxygenase activity`molecular_function	-	-	Putative oxoglutarate/iron-dependent dioxygenase {ECO:0000313|EMBL:OTG16767.1} OS=Helianthus annuus (Common sunflower) ORFNames=HannXRQ_Chr09g0275011 {ECO:0000313|EMBL:OTG16767.1} PE=3	-	XP_021984341.1//probable 2-oxoglutarate-dependent dioxygenase AOP1[Helianthus annuus]	PF03171.22//2OG-FeII_Oxy`2OG-Fe(II) oxygenase superfamily
Unigene168039	RCd	RCt	2274.21	375.235	1324.72	2.59932	0.117339	22.1522	9.93596e-109	2.92888e-106	Up	GO:0016021//integral component of membrane`cellular_component;GO:0016717//oxidoreductase activity, acting on paired donors, with oxidation of a pair of donors resulting in the reduction of molecular oxygen to two molecules of water`molecular_function;GO:0006629//lipid metabolic process`biological_process	K10256//FAD2`omega-6 fatty acid desaturase / acyl-lipid omega-6 desaturase (Delta-12 desaturase) [EC:1.14.19.6 1.14.19.22]	ko01040//Biosynthesis of unsaturated fatty acids`Lipid metabolism`Metabolism;ko01100//Metabolic pathways`Global and overview maps`Metabolism;ko01212//Fatty acid metabolism`Global and overview maps`Metabolism	Uncharacterized protein {ECO:0000313|EMBL:KAD3068300.1} OS=Mikania micrantha ORFNames=E3N88_36180 {ECO:0000313|EMBL:KAD3068300.1} PE=3	-	XP_021970211.1//delta(12) fatty acid desaturase DES8.11[Helianthus annuus]	PF11960.10//DUF3474`Domain of unknown function (DUF3474)
Unigene51746	RCd	RCt	128.414	1102.34	615.375	-3.10367	0.14035	-22.1138	2.32918e-108	6.81645e-106	Down	GO:0016168//chlorophyll binding`molecular_function;GO:0016020//membrane`cellular_component;GO:0018298//protein-chromophore linkage`biological_process;GO:0030076//light-harvesting complex`cellular_component;GO:0009765//photosynthesis, light harvesting`biological_process;GO:0009507//chloroplast`cellular_component	-	-	Chlorophyll a/b-binding protein {ECO:0000313|EMBL:OEU09402.1} OS=Fragilariopsis cylindrus CCMP1102 ORFNames=FRACYDRAFT_271330 {ECO:0000313|EMBL:OEU09402.1} PE=3	-	OEU09402.1//chlorophyll a/b-binding protein[Fragilariopsis cylindrus CCMP1102]	PF00504.23//Chloroa_b-bind`Chlorophyll A-B binding protein
Unigene52088	RCd	RCt	2921.72	625.117	1773.42	2.22444	0.100592	22.1134	2.34879e-108	6.82475e-106	Up	GO:0006952//defense response`biological_process	-	-	Pathogenesis-related protein {ECO:0000313|EMBL:AHM10374.1} OS=Eclipta prostrata (False daisy) (Eclipta alba) PE=2	-	AHM10374.1//pathogenesis-related protein[Eclipta prostrata]	PF00407.21//Bet_v_1`Pathogenesis-related protein Bet v 1 family
Unigene62024	RCd	RCt	657.204	31.1367	344.17	4.39788	0.198916	22.1092	2.57636e-108	7.4329e-106	Up	GO:0005737//cytoplasm`cellular_component;GO:0051259//protein complex oligomerization`biological_process;GO:0006457//protein folding`biological_process;GO:0042542//response to hydrogen peroxide`biological_process;GO:0051082//unfolded protein binding`molecular_function;GO:0009651//response to salt stress`biological_process;GO:0009408//response to heat`biological_process;GO:0043621//protein self-ass…	K13993//HSP20`HSP20 family protein	ko04141//Protein processing in endoplasmic reticulum`Folding, sorting and degradation`Genetic Information Processing	Putative HSP20-like chaperone {ECO:0000313|EMBL:OTG23098.1} OS=Helianthus annuus (Common sunflower) ORFNames=HannXRQ_Chr06g0178651 {ECO:0000313|EMBL:OTG23098.1} PE=3	-	XP_021970433.1//17.8 kDa class I heat shock protein[Helianthus annuus]	PF00011.23//HSP20`Hsp20/alpha crystallin family;PF17886.3//ArsA_HSP20`HSP20-like domain found in ArsA
Unigene10213	RCd	RCt	1354.5	262.042	808.27	2.36975	0.107186	22.1088	2.60145e-108	7.45241e-106	Up	GO:0005737//cytoplasm`cellular_component;GO:0016209//antioxidant activity`molecular_function	-	-	Putative thioredoxin-like fold, Peroxiredoxin-like FAM213/AAED1 {ECO:0000313|EMBL:OTG17705.1} OS=Helianthus annuus (Common sunflower) ORFNames=HannXRQ_Chr08g0215061 {ECO:0000313|EMBL:OTG17705.1} PE=4	-	XP_021976655.1//uncharacterized protein LOC110872175[Helianthus annuus]	PF00578.23//AhpC-TSA`AhpC/TSA family
Unigene19837	RCd	RCt	1685.26	387.106	1036.18	2.12202	0.0960493	22.093	3.69115e-108	1.05002e-105	Up	GO:0005737//cytoplasm`cellular_component;GO:0004372//glycine hydroxymethyltransferase activity`molecular_function;GO:0006730//one-carbon metabolic process`biological_process;GO:0050897//cobalt ion binding`molecular_function;GO:0008270//zinc ion binding`molecular_function;GO:0006565//L-serine catabolic process`biological_process;GO:0035999//tetrahydrofolate interconversion`biological_process;GO:00…	K00600//glyA, SHMT`glycine hydroxymethyltransferase [EC:2.1.2.1]	ko00260//Glycine, serine and threonine metabolism`Amino acid metabolism`Metabolism;ko00460//Cyanoamino acid metabolism`Metabolism of other amino acids`Metabolism;ko00630//Glyoxylate and dicarboxylate metabolism`Carbohydrate metabolism`Metabolism;ko00670//One carbon pool by folate`Metabolism of cofactors and vitamins`Metabolism;ko01100//Metabolic pathways`Global and overview maps`Metabolism;ko0111…	Serine hydroxymethyltransferase {ECO:0000256|RuleBase:RU000585} EC=2.1.2.1 {ECO:0000256|RuleBase:RU000585} OS=Helianthus annuus (Common sunflower) ORFNames=HannXRQ_Chr10g0298111 {ECO:0000313|EMBL:OTG11384.1} PE=3	-	XP_021988740.1//serine hydroxymethyltransferase 6[Helianthus annuus]	PF00464.21//SHMT`Serine hydroxymethyltransferase
Unigene5263	RCd	RCt	30734.9	7828.92	19281.9	1.97297	0.0893682	22.0769	5.27002e-108	1.48874e-105	Up	GO:0004190//aspartic-type endopeptidase activity`molecular_function	-	-	Putative eukaryotic aspartyl protease family protein {ECO:0000313|EMBL:OTG10010.1} OS=Helianthus annuus (Common sunflower) ORFNames=HannXRQ_Chr10g0282821 {ECO:0000313|EMBL:OTG10010.1} PE=4	-	XP_021987507.2//probable aspartic proteinase GIP2[Helianthus annuus]	PF14541.8//TAXi_C`Xylanase inhibitor C-terminal;PF14543.8//TAXi_N`Xylanase inhibitor N-terminal
Unigene19697	RCd	RCt	1039.77	131.55	585.661	2.98233	0.135099	22.0751	5.48651e-108	1.53921e-105	Up	GO:0005634//nucleus`cellular_component	-	-	Uncharacterized protein {ECO:0000313|EMBL:OTG34099.1} OS=Helianthus annuus (Common sunflower) ORFNames=HannXRQ_Chr02g0041991 {ECO:0000313|EMBL:OTG34099.1} PE=4	-	XP_022017181.1//IQ domain-containing protein IQM2[Helianthus annuus]	-
Unigene51787	RCd	RCt	1290.53	188.276	739.402	2.77665	0.125893	22.0558	8.41229e-108	2.34386e-105	Up	GO:0005509//calcium ion binding`molecular_function	K02183//CALM`calmodulin	ko04016//MAPK signaling pathway - plant`Signal transduction`Environmental Information Processing;ko04070//Phosphatidylinositol signaling system`Signal transduction`Environmental Information Processing;ko04626//Plant-pathogen interaction`Environmental adaptation`Organismal Systems	Uncharacterized protein {ECO:0000313|EMBL:CAB4079613.1} OS=Lactuca saligna (Willowleaf lettuce) ORFNames=LSAL_LOCUS8172 {ECO:0000313|EMBL:CAB4079613.1} PE=4	-	XP_023763418.1//calmodulin-like protein 5[Lactuca sativa]	PF00036.34//EF-hand_1`EF hand;PF10591.11//SPARC_Ca_bdg`Secreted protein acidic and rich in cysteine Ca binding region;PF13202.8//EF-hand_5`EF hand;PF13405.8//EF-hand_6`EF-hand domain;PF13499.8//EF-hand_7`EF-hand domain pair;PF13833.8//EF-hand_8`EF-hand domain pair;PF14658.8//EF-hand_9`EF-hand domain
Unigene38571	RCd	RCt	12.8256	734.921	373.873	-5.83259	0.264463	-22.0545	8.65501e-108	2.39508e-105	Down	GO:0003735//structural constituent of ribosome`molecular_function;GO:0008097//5S rRNA binding`molecular_function;GO:0005840//ribosome`cellular_component;GO:0006412//translation`biological_process	K02932//RP-L5e, RPL5`large subunit ribosomal protein L5e	ko03010//Ribosome`Translation`Genetic Information Processing	60S ribosomal protein L5 {ECO:0000313|EMBL:JAT58304.1} Fragment OS=Anthurium amnicola ORFNames=g.43772 {ECO:0000313|EMBL:JAT58304.1} PE=3	-	RKP05545.1//small nucleolar RNA, C/D box 21[Thamnocephalis sphaerospora]	PF14204.8//Ribosomal_L18_c`Ribosomal L18 C-terminal region;PF17144.6//Ribosomal_L5e`Ribosomal large subunit proteins 60S L5, and 50S L18
Unigene35741	RCd	RCt	29.9236	601.147	315.535	-4.32985	0.196417	-22.0442	1.08561e-107	2.98389e-105	Down	-	-	-	-	-	-	-
Unigene15495	RCd	RCt	897.506	131.524	514.515	2.77039	0.125987	21.9895	3.62993e-107	9.9102e-105	Up	GO:0003700//DNA-binding transcription factor activity`molecular_function;GO:0005634//nucleus`cellular_component;GO:0003677//DNA binding`molecular_function	-	-	Putative DNA-binding domain-containing protein {ECO:0000313|EMBL:OTF85481.1} OS=Helianthus annuus (Common sunflower) ORFNames=HannXRQ_Chr17g0540441 {ECO:0000313|EMBL:OTF85481.1} PE=4	-	XP_022022794.1//ethylene-responsive transcription factor ERF113[Helianthus annuus]	-
Unigene24932	RCd	RCt	102044	30721.8	66383.1	1.73186	0.0788727	21.9577	7.31819e-107	1.98464e-104	Up	GO:0020037//heme binding`molecular_function;GO:0006979//response to oxidative stress`biological_process;GO:0005576//extracellular region`cellular_component;GO:0042744//hydrogen peroxide catabolic process`biological_process;GO:0046872//metal ion binding`molecular_function;GO:0004601//peroxidase activity`molecular_function	K00430//E1.11.1.7`peroxidase [EC:1.11.1.7]	ko00940//Phenylpropanoid biosynthesis`Biosynthesis of other secondary metabolites`Metabolism;ko01100//Metabolic pathways`Global and overview maps`Metabolism;ko01110//Biosynthesis of secondary metabolites`Global and overview maps`Metabolism	Peroxidase {ECO:0000256|ARBA:ARBA00012313, ECO:0000256|RuleBase:RU362060} EC=1.11.1.7 {ECO:0000256|ARBA:ARBA00012313, ECO:0000256|RuleBase:RU362060} OS=Mikania micrantha ORFNames=E3N88_33979 {ECO:0000313|EMBL:KAD3338458.1} PE=3	-	KAD3338458.1//hypothetical protein E3N88_33979[Mikania micrantha]	PF00141.25//peroxidase`Peroxidase
Unigene67088	RCd	RCt	4338.04	642.576	2490.31	2.75487	0.125935	21.8754	4.45695e-106	1.20069e-103	Up	GO:0010200//response to chitin`biological_process	-	-	Putative C2H2 and C2HC zinc fingers superfamily protein {ECO:0000313|EMBL:OTG36639.1} OS=Helianthus annuus (Common sunflower) ORFNames=HannXRQ_Chr01g0009821 {ECO:0000313|EMBL:OTG36639.1} PE=4	-	XP_021972477.1//zinc finger protein ZAT12[Helianthus annuus]	PF00096.28//zf-C2H2`Zinc finger, C2H2 type;PF01363.23//FYVE`FYVE zinc finger;PF03107.18//C1_2`C1 domain;PF12756.9//zf-C2H2_2`C2H2 type zinc-finger (2 copies);PF13894.8//zf-C2H2_4`C2H2-type zinc finger;PF13912.8//zf-C2H2_6`C2H2-type zinc finger
Unigene8135	RCd	RCt	162.994	1135.07	649.031	-2.79993	0.128359	-21.8133	1.73318e-105	4.63841e-103	Down	GO:0005506//iron ion binding`molecular_function;GO:0016705//oxidoreductase activity, acting on paired donors, with incorporation or reduction of molecular oxygen`molecular_function;GO:0004497//monooxygenase activity`molecular_function;GO:0020037//heme binding`molecular_function	K15639//CYP734A1, BAS1`PHYB activation tagged suppressor 1 [EC:1.14.-.-]	ko00905//Brassinosteroid biosynthesis`Metabolism of terpenoids and polyketides`Metabolism	Putative cytochrome P450 {ECO:0000313|EMBL:OTF92904.1} OS=Helianthus annuus (Common sunflower) ORFNames=HannXRQ_Chr16g0527061 {ECO:0000313|EMBL:OTF92904.1} PE=3	-	XP_022018668.1//cytochrome P450 CYP749A22[Helianthus annuus]	PF00067.24//p450`Cytochrome P450;PF18167.3//Sa_NUDIX`SMODS-associated NUDIX domain
Unigene15391	RCd	RCt	1482.14	253.894	868.015	2.54501	0.116691	21.8099	1.87056e-105	4.97338e-103	Up	GO:0003700//DNA-binding transcription factor activity`molecular_function;GO:0005634//nucleus`cellular_component;GO:0003677//DNA binding`molecular_function	-	-	Putative DNA-binding domain-containing protein {ECO:0000313|EMBL:OTG23638.1} OS=Helianthus annuus (Common sunflower) ORFNames=HannXRQ_Chr06g0184691 {ECO:0000313|EMBL:OTG23638.1} PE=4	-	XP_021994203.1//ethylene-responsive transcription factor 5-like[Helianthus annuus]	PF00847.22//AP2`AP2 domain
Unigene15089	RCd	RCt	1280.09	5982.74	3631.41	-2.22438	0.101997	-21.8083	1.93707e-105	5.11675e-103	Down	GO:0005737//cytoplasm`cellular_component;GO:0017057//6-phosphogluconolactonase activity`molecular_function;GO:0009051//pentose-phosphate shunt, oxidative branch`biological_process;GO:0005975//carbohydrate metabolic process`biological_process;GO:0016853//isomerase activity`molecular_function	K01057//PGLS, pgl, devB`6-phosphogluconolactonase [EC:3.1.1.31]	ko00030//Pentose phosphate pathway`Carbohydrate metabolism`Metabolism;ko01100//Metabolic pathways`Global and overview maps`Metabolism;ko01110//Biosynthesis of secondary metabolites`Global and overview maps`Metabolism;ko01200//Carbon metabolism`Global and overview maps`Metabolism	Probable 6-phosphogluconolactonase {ECO:0000256|RuleBase:RU365095} EC=3.1.1.31 {ECO:0000256|RuleBase:RU365095} OS=Helianthus annuus (Common sunflower) ORFNames=HannXRQ_Chr17g0568401 {ECO:0000313|EMBL:OTF88016.1} PE=3	-	XP_022022805.1//probable 6-phosphogluconolactonase 1[Helianthus annuus]	PF01182.22//Glucosamine_iso`Glucosamine-6-phosphate isomerases/6-phosphogluconolactonase
Unigene18452	RCd	RCt	802.407	107.442	454.924	2.90035	0.133187	21.7765	3.87698e-105	1.0175e-102	Up	-	-	-	DUF295 domain-containing protein {ECO:0000259|Pfam:PF03478} OS=Helianthus annuus (Common sunflower) ORFNames=HannXRQ_Chr17g0566191 {ECO:0000313|EMBL:OTF87821.1} PE=4	-	XP_022024916.1//putative F-box protein At5g55150[Helianthus annuus]	PF00646.35//F-box`F-box domain;PF03478.20//DUF295`Protein of unknown function (DUF295)
Unigene47705	RCd	RCt	3124.24	665.929	1895.08	2.22999	0.102471	21.7621	5.30414e-105	1.38312e-102	Up	-	-	-	-	-	-	-
Unigene20779	RCd	RCt	11.8624	694.704	353.283	-5.86935	0.26972	-21.7609	5.4423e-105	1.41011e-102	Down	GO:0003746//translation elongation factor activity`molecular_function;GO:0003924//GTPase activity`molecular_function;GO:0005525//GTP binding`molecular_function	K03231//EEF1A`elongation factor 1-alpha	ko03013//RNA transport`Translation`Genetic Information Processing	Elongation factor 1-alpha {ECO:0000256|RuleBase:RU000325} Fragment OS=Noccaea caerulescens (Alpine penny-cress) (Thlaspi caerulescens) ORFNames=GA_TR18597_c2_g1_i1_g.59688 {ECO:0000313|EMBL:JAU09853.1} PE=3	-	PRP87501.1//elongation factor 1 alpha[Planoprotostelium fungivorum]	PF00009.29//GTP_EFTU`Elongation factor Tu GTP binding domain;PF01926.25//MMR_HSR1`50S ribosome-binding GTPase;PF03143.19//GTP_EFTU_D3`Elongation factor Tu C-terminal domain;PF03144.27//GTP_EFTU_D2`Elongation factor Tu domain 2;PF14578.8//GTP_EFTU_D4`Elongation factor Tu domain 4
Unigene5912	RCd	RCt	11861.6	3742.41	7801.99	1.66423	0.0765048	21.7533	6.43305e-105	1.65627e-102	Up	GO:0016620//oxidoreductase activity, acting on the aldehyde or oxo group of donors, NAD or NADP as acceptor`molecular_function	K00128//ALDH`aldehyde dehydrogenase (NAD+) [EC:1.2.1.3]	ko00010//Glycolysis / Gluconeogenesis`Carbohydrate metabolism`Metabolism;ko00053//Ascorbate and aldarate metabolism`Carbohydrate metabolism`Metabolism;ko00071//Fatty acid degradation`Lipid metabolism`Metabolism;ko00280//Valine, leucine and isoleucine degradation`Amino acid metabolism`Metabolism;ko00310//Lysine degradation`Amino acid metabolism`Metabolism;ko00330//Arginine and proline metabolism`A…	Aldedh domain-containing protein {ECO:0000259|Pfam:PF00171} OS=Mikania micrantha ORFNames=E3N88_02670 {ECO:0000313|EMBL:KAD7479534.1} PE=3	-	KAD7479534.1//hypothetical protein E3N88_02670[Mikania micrantha]	PF00171.24//Aldedh`Aldehyde dehydrogenase family;PF05893.16//LuxC`Acyl-CoA reductase (LuxC)
Unigene23338	RCd	RCt	1497.76	260.077	878.921	2.52551	0.11613	21.7474	7.31278e-105	1.87092e-102	Up	-	-	-	-	-	-	-
Unigene32025	RCd	RCt	433.446	2310.18	1371.81	-2.41339	0.111119	-21.719	1.35623e-104	3.44814e-102	Down	GO:0016787//hydrolase activity`molecular_function;GO:0007165//signal transduction`biological_process;GO:0043531//ADP binding`molecular_function	-	-	Putative toll/interleukin-1 receptor (TIR) domain-containing protein {ECO:0000313|EMBL:OTG33648.1} OS=Helianthus annuus (Common sunflower) ORFNames=HannXRQ_Chr02g0037001 {ECO:0000313|EMBL:OTG33648.1} PE=4	-	KAF5817439.1//putative AAA+ ATPase domain, P-loop containing nucleoside triphosphate hydrolase[Helianthus annuus]	PF00560.35//LRR_1`Leucine Rich Repeat;PF12799.9//LRR_4`Leucine Rich repeats (2 copies);PF13516.8//LRR_6`Leucine Rich repeat;PF13855.8//LRR_8`Leucine rich repeat
Unigene19030	RCd	RCt	2124.33	10236	6180.15	-2.26845	0.104583	-21.6904	2.52592e-104	6.3821e-102	Down	GO:0071586//CAAX-box protein processing`biological_process;GO:0016021//integral component of membrane`cellular_component;GO:0004222//metalloendopeptidase activity`molecular_function	-	-	Putative CAAX amino terminal protease {ECO:0000313|EMBL:OTG32200.1} OS=Helianthus annuus (Common sunflower) ORFNames=HannXRQ_Chr03g0084021 {ECO:0000313|EMBL:OTG32200.1} PE=4	-	XP_022029268.1//uncharacterized protein LOC110930287[Helianthus annuus]	PF02517.18//Rce1-like`Type II CAAX prenyl endopeptidase Rce1-like
Unigene13281	RCd	RCt	20548.2	61597.5	41072.9	-1.58385	0.0730744	-21.6745	3.57404e-104	8.9746e-102	Down	GO:0047834//D-threo-aldose 1-dehydrogenase activity`molecular_function	-	-	Putative aldo/keto reductase/potassium channel subunit beta {ECO:0000313|EMBL:OTG35559.1} OS=Helianthus annuus (Common sunflower) ORFNames=HannXRQ_Chr02g0058061 {ECO:0000313|EMBL:OTG35559.1} PE=4	-	XP_022026596.1//probable aldo-keto reductase 2[Helianthus annuus]	PF00248.23//Aldo_ket_red`Aldo/keto reductase family
Unigene23831	RCd	RCt	18.4787	663.592	341.036	-5.17541	0.238807	-21.672	3.7725e-104	9.41483e-102	Down	-	-	-	-	-	-	-
Unigene31864	RCd	RCt	42662.1	11542.4	27102.2	1.886	0.0872551	21.6148	1.30453e-103	3.2358e-101	Up	GO:0046658//anchored component of plasma membrane`cellular_component;GO:0016021//integral component of membrane`cellular_component;GO:0009506//plasmodesma`cellular_component	-	-	Putative late embryogenesis abundant (LEA) hydroxyproline-rich glycoprotein family {ECO:0000313|EMBL:OTG13593.1} OS=Helianthus annuus (Common sunflower) ORFNames=HannXRQ_Chr09g0239851 {ECO:0000313|EMBL:OTG13593.1} PE=4	-	XP_021981037.1//NDR1/HIN1-like protein 3[Helianthus annuus]	PF03168.15//LEA_2`Late embryogenesis abundant protein
Unigene31199	RCd	RCt	6209.46	1985.34	4097.4	1.64511	0.0761275	21.61	1.4467e-103	3.56668e-101	Up	GO:0016021//integral component of membrane`cellular_component	-	-	Putative late embryogenesis abundant protein, LEA-14 {ECO:0000313|EMBL:OTF93418.1} OS=Helianthus annuus (Common sunflower) ORFNames=HannXRQ_Chr16g0532691 {ECO:0000313|EMBL:OTF93418.1} PE=4	-	XP_022016088.1//NDR1/HIN1-like protein 6[Helianthus annuus]	PF03168.15//LEA_2`Late embryogenesis abundant protein
Unigene12443	RCd	RCt	4.41787	2262.54	1133.48	-9.00134	0.417587	-21.5556	4.69336e-103	1.15013e-100	Down	GO:0005737//cytoplasm`cellular_component;GO:0016661//oxidoreductase activity, acting on other nitrogenous compounds as donors`molecular_function;GO:0051536//iron-sulfur cluster binding`molecular_function;GO:0046872//metal ion binding`molecular_function	-	-	Hydroxylamine reductase {ECO:0000313|EMBL:KAA8497345.1} OS=Porphyridium purpureum (Red alga) (Porphyridium cruentum) ORFNames=FVE85_1074 {ECO:0000313|EMBL:KAA8497345.1} PE=3	-	XP_004342370.1//hydroxylamine reductase[Acanthamoeba castellanii str. Neff]	PF03063.22//Prismane`Prismane/CO dehydrogenase family
Unigene61632	RCd	RCt	649.94	45.7895	347.865	3.82667	0.17758	21.549	5.40857e-103	1.31746e-100	Up	GO:0003700//DNA-binding transcription factor activity`molecular_function;GO:0005634//nucleus`cellular_component;GO:0003677//DNA binding`molecular_function	-	-	Ethylene-responsive transcription factor ERF112 family {ECO:0000313|EMBL:KYP50583.1} OS=Cajanus cajan (Pigeon pea) (Cajanus indicus) ORFNames=KK1_027639 {ECO:0000313|EMBL:KYP50583.1} PE=4	-	XP_020232101.1//ethylene-responsive transcription factor ERF110[Cajanus cajan]	PF00847.22//AP2`AP2 domain
Unigene12290	RCd	RCt	7647.56	1624.74	4636.15	2.23473	0.103727	21.5443	5.98397e-103	1.44894e-100	Up	GO:0020037//heme binding`molecular_function;GO:0004601//peroxidase activity`molecular_function;GO:0005576//extracellular region`cellular_component;GO:0042744//hydrogen peroxide catabolic process`biological_process;GO:0006979//response to oxidative stress`biological_process;GO:0046872//metal ion binding`molecular_function;GO:0009505//plant-type cell wall`cellular_component;GO:0009506//plasmodesma`…	K00430//E1.11.1.7`peroxidase [EC:1.11.1.7]	ko00940//Phenylpropanoid biosynthesis`Biosynthesis of other secondary metabolites`Metabolism;ko01100//Metabolic pathways`Global and overview maps`Metabolism;ko01110//Biosynthesis of secondary metabolites`Global and overview maps`Metabolism	Peroxidase {ECO:0000256|ARBA:ARBA00012313, ECO:0000256|RuleBase:RU362060} EC=1.11.1.7 {ECO:0000256|ARBA:ARBA00012313, ECO:0000256|RuleBase:RU362060} OS=Helianthus annuus (Common sunflower) ORFNames=HannXRQ_Chr10g0295991 {ECO:0000313|EMBL:OTG11190.1} PE=3	-	XP_021988580.1//cationic peroxidase 2[Helianthus annuus]	PF00141.25//peroxidase`Peroxidase
Unigene46308	RCd	RCt	1366.33	317.578	841.955	2.10501	0.0977091	21.5436	6.07745e-103	1.46287e-100	Up	-	-	-	Uncharacterized protein {ECO:0000313|EMBL:PLY73122.1} OS=Lactuca sativa (Garden lettuce) ORFNames=LSAT_9X21221 {ECO:0000313|EMBL:PLY73122.1} PE=4	-	PLY73122.1//hypothetical protein LSAT_9X21221[Lactuca sativa]	-
Unigene629	RCd	RCt	789.65	62.3598	426.005	3.66295	0.170167	21.5256	8.95667e-103	2.14323e-100	Up	GO:0015074//DNA integration`biological_process;GO:0003676//nucleic acid binding`molecular_function	-	-	Integrase, catalytic core {ECO:0000313|EMBL:OMO73140.1} OS=Corchorus capsularis (Jute) ORFNames=CCACVL1_17435 {ECO:0000313|EMBL:OMO73140.1} PE=4	-	OMO73140.1//Integrase, catalytic core[Corchorus capsularis]	PF00665.28//rve`Integrase core domain;PF07727.16//RVT_2`Reverse transcriptase (RNA-dependent DNA polymerase);PF13976.8//gag_pre-integrs`GAG-pre-integrase domain;PF14223.8//Retrotran_gag_2`gag-polypeptide of LTR copia-type
Unigene22268	RCd	RCt	41.3829	708.839	375.111	-4.09724	0.190527	-21.5047	1.40547e-102	3.34346e-100	Down	GO:0003700//DNA-binding transcription factor activity`molecular_function;GO:0043565//sequence-specific DNA binding`molecular_function;GO:0005634//nucleus`cellular_component;GO:0046983//protein dimerization activity`molecular_function;GO:0006355//regulation of transcription, DNA-templated`biological_process	-	-	Putative myc-type, basic helix-loop-helix (BHLH) domain-containing protein {ECO:0000313|EMBL:OTG37515.1} OS=Helianthus annuus (Common sunflower) ORFNames=HannXRQ_Chr01g0019641 {ECO:0000313|EMBL:OTG37515.1} PE=4	-	XP_021979621.2//transcription factor FER-LIKE IRON DEFICIENCY-INDUCED TRANSCRIPTION FACTOR[Helianthus annuus]	PF00010.28//HLH`Helix-loop-helix DNA-binding domain
Unigene58377	RCd	RCt	826.858	9.08369	417.971	6.50638	0.302585	21.5027	1.47004e-102	3.47672e-100	Up	GO:0016887//ATPase activity`molecular_function;GO:0005524//ATP binding`molecular_function	K09490//HSPA5, BIP`endoplasmic reticulum chaperone BiP [EC:3.6.4.10]	ko03060//Protein export`Folding, sorting and degradation`Genetic Information Processing;ko04141//Protein processing in endoplasmic reticulum`Folding, sorting and degradation`Genetic Information Processing	Luminal-binding protein 5-like {ECO:0000313|EMBL:PNX59292.1} Fragment OS=Trifolium pratense (Red clover) ORFNames=L195_g051343 {ECO:0000313|EMBL:PNX59292.1} PE=4	-	PNX59292.1//luminal-binding protein 5-like, partial[Trifolium pratense]	PF00012.22//HSP70`Hsp70 protein;PF06723.15//MreB_Mbl`MreB/Mbl protein;PF08841.12//DDR`Diol dehydratase reactivase ATPase-like domain;PF11104.10//PilM_2`Type IV pilus assembly protein PilM;
Unigene25412	RCd	RCt	20.7615	620.659	320.71	-4.90432	0.228169	-21.4943	1.76087e-102	4.1405e-100	Down	GO:0003746//translation elongation factor activity`molecular_function	K03231//EEF1A`elongation factor 1-alpha	ko03013//RNA transport`Translation`Genetic Information Processing	Elongation factor 1-alpha {ECO:0000256|RuleBase:RU000325} OS=Hordeum vulgare subsp. vulgare (Domesticated barley) PE=2	-	ABQ41404.1//elongation factor 1A, partial[Filamoeba nolandi]	PF00009.29//GTP_EFTU`Elongation factor Tu GTP binding domain;PF01926.25//MMR_HSR1`50S ribosome-binding GTPase;PF03143.19//GTP_EFTU_D3`Elongation factor Tu C-terminal domain;PF03144.27//GTP_EFTU_D2`Elongation factor Tu domain 2
Unigene49316	RCd	RCt	53.9404	634.338	344.139	-3.55492	0.165643	-21.4613	3.58125e-102	8.37252e-100	Down	-	-	-	-	-	-	-
Unigene5054	RCd	RCt	5921.37	950.828	3436.1	2.63854	0.123011	21.4497	4.59294e-102	1.06764e-99	Up	GO:0016021//integral component of membrane`cellular_component;GO:0016020//membrane`cellular_component;GO:0005506//iron ion binding`molecular_function;GO:0020037//heme binding`molecular_function;GO:0016709//oxidoreductase activity, acting on paired donors, with incorporation or reduction of molecular oxygen, NAD(P)H as one donor, and incorporation of one atom of oxygen`molecular_function	K13260//CYP81E`isoflavone/4'-methoxyisoflavone 2'-hydroxylase [EC:1.14.14.90 1.14.14.89]	ko00943//Isoflavonoid biosynthesis`Biosynthesis of other secondary metabolites`Metabolism;ko01110//Biosynthesis of secondary metabolites`Global and overview maps`Metabolism	Putative cytochrome P450, family 81, subfamily D, polypeptide 8 {ECO:0000313|EMBL:OTG33935.1} OS=Helianthus annuus (Common sunflower) ORFNames=HannXRQ_Chr02g0040131 {ECO:0000313|EMBL:OTG33935.1} PE=3	-	XP_022015711.1//cytochrome P450 81Q32[Helianthus annuus]	PF00067.24//p450`Cytochrome P450
Unigene135591	RCd	RCt	1137.68	111.802	624.743	3.34774	0.156184	21.4345	6.36672e-102	1.47154e-99	Up	-	-	-	-	-	-	-
Unigene35513	RCd	RCt	7.80924	1071.25	539.531	-7.09961	0.331706	-21.4034	1.24332e-101	2.85746e-99	Down	-	-	-	ADP/ATP translocase {ECO:0000256|RuleBase:RU368008} ADP,ATP carrier protein {ECO:0000256|RuleBase:RU368008} OS=Proboscia inermis PINE0816_LOCUS2842 {ECO:0000313|EMBL:CAD8406725.1} PE=3	-	XP_009054792.1//hypothetical protein LOTGIDRAFT_232343[Lottia gigantea]	PF00153.29//Mito_carr`Mitochondrial carrier protein;PF15993.7//Fuseless`Fuseless
Unigene43509	RCd	RCt	5795.38	1387.22	3591.3	2.06272	0.0964507	21.3863	1.79209e-101	4.09553e-99	Up	GO:0006952//defense response`biological_process;GO:0038023//signaling receptor activity`molecular_function;GO:0009738//abscisic acid-activated signaling pathway`biological_process;GO:0004864//protein phosphatase inhibitor activity`molecular_function;GO:0010427//abscisic acid binding`molecular_function	-	-	Bet_v_1 domain-containing protein {ECO:0000259|SMART:SM01037} OS=Mikania micrantha ORFNames=E3N88_20332 {ECO:0000313|EMBL:KAD4888259.1} PE=4	-	WP_133372410.1//pathogenesis-related BetVI family protein, partial[Bacillus aciditolerans]	PF00407.21//Bet_v_1`Pathogenesis-related protein Bet v 1 family
Unigene20636	RCd	RCt	1998.23	462.522	1230.37	2.11103	0.0987499	21.3776	2.16155e-101	4.91226e-99	Up	GO:0046872//metal ion binding`molecular_function;GO:0106306//protein serine phosphatase activity`molecular_function;GO:0106307//protein threonine phosphatase activity`molecular_function	-	-	Protein-serine/threonine phosphatase {ECO:0000256|ARBA:ARBA00013081} EC=3.1.3.16 {ECO:0000256|ARBA:ARBA00013081} OS=Mikania micrantha ORFNames=E3N88_06365 {ECO:0000313|EMBL:KAD6795469.1} PE=3	-	KAD6795469.1//hypothetical protein E3N88_06365[Mikania micrantha]	PF00481.23//PP2C`Protein phosphatase 2C;PF07228.14//SpoIIE`Stage II sporulation protein E (SpoIIE);PF13672.8//PP2C_2`Protein phosphatase 2C
Unigene8934	RCd	RCt	4432.9	1026.72	2729.81	2.11013	0.0987414	21.3702	2.52855e-101	5.71438e-99	Up	GO:0003700//DNA-binding transcription factor activity`molecular_function;GO:0043565//sequence-specific DNA binding`molecular_function;GO:0005634//nucleus`cellular_component	-	-	Putative WRKY DNA-binding protein 31 {ECO:0000313|EMBL:OTG32635.1} OS=Helianthus annuus (Common sunflower) ORFNames=HannXRQ_Chr03g0088861 {ECO:0000313|EMBL:OTG32635.1} PE=4	-	XP_022029716.1//WRKY transcription factor 6[Helianthus annuus]	-
Unigene8940	RCd	RCt	702.034	52.301	377.168	3.74642	0.175658	21.3279	6.25438e-101	1.40565e-98	Up	GO:0015031//protein transport`biological_process;GO:0006887//exocytosis`biological_process;GO:0000145//exocyst`cellular_component	-	-	Exocyst subunit Exo70 family protein {ECO:0000256|RuleBase:RU365026} OS=Helianthus annuus (Common sunflower) ORFNames=HannXRQ_Chr01g0009951 {ECO:0000313|EMBL:OTG36652.1} PE=3	-	XP_021972601.1//exocyst complex component EXO70H1[Helianthus annuus]	PF03081.17//Exo70`Exo70 exocyst complex subunit
Unigene4897	RCd	RCt	29.4717	688.61	359.041	-4.54372	0.213227	-21.3094	9.29717e-101	2.07802e-98	Down	-	-	-	-	-	MBL8696363.1//VWA domain-containing protein[Planctomycetes bacterium]	PF00008.29//EGF`EGF-like domain;PF02412.20//TSP_3`Thrombospondin type 3 repeat;PF07974.15//EGF_2`EGF-like domain;PF13519.8//VWA_2`von Willebrand factor type A domain
Unigene7064	RCd	RCt	2364.42	388.14	1376.28	2.60655	0.122462	21.2846	1.57806e-100	3.50787e-98	Up	GO:0016021//integral component of membrane`cellular_component;GO:0009916//alternative oxidase activity`molecular_function;GO:0005739//mitochondrion`cellular_component;GO:0010230//alternative respiration`biological_process;GO:0070469//respirasome`cellular_component;GO:0046872//metal ion binding`molecular_function;GO:0102721//ubiquinol:oxygen oxidoreductase activity`molecular_function	-	-	Ubiquinol oxidase {ECO:0000256|RuleBase:RU003779} EC=1.10.3.11 {ECO:0000256|RuleBase:RU003779} OS=Helianthus annuus (Common sunflower) ORFNames=HannXRQ_Chr03g0081321 {ECO:0000313|EMBL:OTG31953.1} PE=3	-	XP_022028972.1//ubiquinol oxidase 2, mitochondrial[Helianthus annuus]	PF01786.19//AOX`Alternative oxidase;PF03232.15//COQ7`Ubiquinone biosynthesis protein COQ7
Unigene2431	RCd	RCt	609.034	60.6864	334.86	3.32629	0.156438	21.2627	2.51744e-100	5.56558e-98	Up	GO:0004674//protein serine/threonine kinase activity`molecular_function;GO:0016021//integral component of membrane`cellular_component;GO:0046777//protein autophosphorylation`biological_process;GO:0005524//ATP binding`molecular_function;GO:0005886//plasma membrane`cellular_component	-	-	Putative serine-threonine/tyrosine-protein kinase catalytic domain-containing protein {ECO:0000313|EMBL:OTG07564.1} OS=Helianthus annuus (Common sunflower) ORFNames=HannXRQ_Chr11g0331851 {ECO:0000313|EMBL:OTG07564.1} PE=3	-	XP_021993159.1//putative receptor-like protein kinase At3g47110[Helianthus annuus]	PF00069.27//Pkinase`Protein kinase domain;PF00560.35//LRR_1`Leucine Rich Repeat;PF03109.18//ABC1`ABC1 atypical kinase-like domain;PF07714.19//PK_Tyr_Ser-Thr`Protein tyrosine and serine/threonine kinase;PF08263.14//LRRNT_2`Leucine rich repeat N-terminal domain;PF12799.9//LRR_4`Leucine Rich repeats (2 copies);PF13855.8//LRR_8`Leucine rich repeat
Unigene31827	RCd	RCt	1942.19	456.537	1199.36	2.08896	0.0982786	21.2555	2.93221e-100	6.44754e-98	Up	GO:0045551//cinnamyl-alcohol dehydrogenase activity`molecular_function;GO:0009809//lignin biosynthetic process`biological_process;GO:0008270//zinc ion binding`molecular_function;GO:0016616//oxidoreductase activity, acting on the CH-OH group of donors, NAD or NADP as acceptor`molecular_function	K23232//10HGO`8-hydroxygeraniol dehydrogenase [EC:1.1.1.324]	ko00902//Monoterpenoid biosynthesis`Metabolism of terpenoids and polyketides`Metabolism;ko01100//Metabolic pathways`Global and overview maps`Metabolism;ko01110//Biosynthesis of secondary metabolites`Global and overview maps`Metabolism	Putative 8-hydroxygeraniol dehydrogenase {ECO:0000313|EMBL:OTG20066.1} OS=Helianthus annuus (Common sunflower) ORFNames=HannXRQ_Chr07g0188901 {ECO:0000313|EMBL:OTG20066.1} PE=3	-	XP_021972530.1//8-hydroxygeraniol dehydrogenase[Helianthus annuus]	PF06385.14//Baculo_LEF-11`Baculovirus LEF-11 protein
Unigene19461	RCd	RCt	2943.63	12685.6	7814.61	-2.10765	0.0993331	-21.218	6.51271e-100	1.41684e-97	Down	-	-	-	-	-	-	-
Unigene41715	RCd	RCt	1718.17	204.051	961.109	3.07379	0.144867	21.218	6.51316e-100	1.41684e-97	Up	GO:0004866//endopeptidase inhibitor activity`molecular_function	-	-	Uncharacterized protein {ECO:0000313|EMBL:OTF98352.1} OS=Helianthus annuus (Common sunflower) ORFNames=HannXRQ_Chr14g0444681 {ECO:0000313|EMBL:OTF98352.1} PE=3	-	XP_022006990.1//miraculin[Helianthus annuus]	PF00197.20//Kunitz_legume`Trypsin and protease inhibitor
Unigene85	RCd	RCt	15.0324	587.452	301.242	-5.29593	0.249942	-21.1886	1.21575e-99	2.63062e-97	Down	-	-	-	Reverse transcriptase {ECO:0000256|ARBA:ARBA00021271} OS=Mikania micrantha ORFNames=E3N88_27226 {ECO:0000313|EMBL:KAD4178635.1} PE=4	-	KAD4178635.1//hypothetical protein E3N88_27226[Mikania micrantha]	PF08284.13//RVP_2`Retroviral aspartyl protease;PF09668.12//Asp_protease`Aspartyl protease;PF13650.8//Asp_protease_2`Aspartyl protease
Unigene74000	RCd	RCt	1930.77	304.841	1117.81	2.66274	0.125917	21.1468	2.95268e-99	6.35514e-97	Up	GO:0020037//heme binding`molecular_function;GO:0004601//peroxidase activity`molecular_function;GO:0005576//extracellular region`cellular_component;GO:0042744//hydrogen peroxide catabolic process`biological_process;GO:0006979//response to oxidative stress`biological_process;GO:0046872//metal ion binding`molecular_function;GO:0009505//plant-type cell wall`cellular_component;GO:0009506//plasmodesma`…	K00430//E1.11.1.7`peroxidase [EC:1.11.1.7]	ko00940//Phenylpropanoid biosynthesis`Biosynthesis of other secondary metabolites`Metabolism;ko01100//Metabolic pathways`Global and overview maps`Metabolism;ko01110//Biosynthesis of secondary metabolites`Global and overview maps`Metabolism	Peroxidase {ECO:0000256|ARBA:ARBA00012313, ECO:0000256|RuleBase:RU362060} EC=1.11.1.7 {ECO:0000256|ARBA:ARBA00012313, ECO:0000256|RuleBase:RU362060} OS=Helianthus annuus (Common sunflower) ORFNames=HannXRQ_Chr10g0296211 {ECO:0000313|EMBL:OTG11210.1} PE=3	-	XP_021988598.1//peroxidase N1[Helianthus annuus]	PF00141.25//peroxidase`Peroxidase
Unigene8714	RCd	RCt	20197.1	7167.59	13682.4	1.49457	0.0706874	21.1434	3.17144e-99	6.79004e-97	Up	GO:0050661//NADP binding`molecular_function;GO:0050660//flavin adenine dinucleotide binding`molecular_function;GO:0045454//cell redox homeostasis`biological_process;GO:0004362//glutathione-disulfide reductase activity`molecular_function;GO:0006749//glutathione metabolic process`biological_process	K00383//GSR, gor`glutathione reductase (NADPH) [EC:1.8.1.7]	ko00480//Glutathione metabolism`Metabolism of other amino acids`Metabolism;ko01100//Metabolic pathways`Global and overview maps`Metabolism	Glutathione reductase {ECO:0000256|RuleBase:RU365040} Short=GRase {ECO:0000256|RuleBase:RU365040} EC=1.8.1.7 {ECO:0000256|RuleBase:RU365040} OS=Lactuca saligna (Willowleaf lettuce) ORFNames=LSAL_LOCUS32812 {ECO:0000313|EMBL:CAB4105709.1} PE=3	-	CAB4105709.1//unnamed protein product[Lactuca saligna]	PF07992.16//Pyr_redox_2`Pyridine nucleotide-disulphide oxidoreductase
Unigene29409	RCd	RCt	1330.57	161.772	746.172	3.03976	0.144013	21.1075	6.78568e-99	1.44521e-96	Up	GO:0005634//nucleus`cellular_component	-	-	Uncharacterized protein {ECO:0000313|EMBL:KAD7478911.1} OS=Mikania micrantha ORFNames=E3N88_02047 {ECO:0000313|EMBL:KAD7478911.1} PE=4	-	KAD7478911.1//hypothetical protein E3N88_02047[Mikania micrantha]	PF00249.33//Myb_DNA-binding`Myb-like DNA-binding domain;PF13921.8//Myb_DNA-bind_6`Myb-like DNA-binding domain;PF15963.7//Myb_DNA-bind_7`Myb DNA-binding like
Unigene28446	RCd	RCt	16013.9	449.466	8231.67	5.155	0.244584	21.0766	1.30475e-98	2.76437e-96	Up	GO:0046658//anchored component of plasma membrane`cellular_component;GO:0005975//carbohydrate metabolic process`biological_process;GO:0004553//hydrolase activity, hydrolyzing O-glycosyl compounds`molecular_function	-	-	Putative glycoside hydrolase family 17 {ECO:0000313|EMBL:OTG09313.1} OS=Helianthus annuus (Common sunflower) ORFNames=HannXRQ_Chr11g0351581 {ECO:0000313|EMBL:OTG09313.1} PE=3	-	XP_021994768.1//glucan endo-1,3-beta-glucosidase-like[Helianthus annuus]	PF00332.20//Glyco_hydro_17`Glycosyl hydrolases family 17
Unigene11901	RCd	RCt	4819.36	21606.9	13213.1	-2.16453	0.102783	-21.0593	1.88055e-98	3.96368e-96	Down	GO:0016021//integral component of membrane`cellular_component;GO:0016020//membrane`cellular_component;GO:0071577//zinc ion transmembrane transport`biological_process;GO:0005385//zinc ion transmembrane transporter activity`molecular_function;GO:0005886//plasma membrane`cellular_component	-	-	Putative zinc/iron permease {ECO:0000313|EMBL:OTF94904.1} OS=Helianthus annuus (Common sunflower) ORFNames=HannXRQ_Chr15g0477221 {ECO:0000313|EMBL:OTF94904.1} PE=3	-	XP_022011758.1//probable zinc transporter 10[Helianthus annuus]	PF02535.24//Zip`ZIP Zinc transporter
Unigene4701	RCd	RCt	10223.1	3760.25	6991.7	1.44295	0.0685413	21.0523	2.17687e-98	4.56459e-96	Up	GO:0046872//metal ion binding`molecular_function;GO:0016491//oxidoreductase activity`molecular_function	-	-	2-oxoglutarate (2OG) and Fe(II)-dependent oxygenase superfamily protein {ECO:0000313|EMBL:PWA61867.1} OS=Artemisia annua (Sweet wormwood) ORFNames=CTI12_AA365950 {ECO:0000313|EMBL:PWA61867.1} PE=3	-	PWA61867.1//2-oxoglutarate (2OG) and Fe(II)-dependent oxygenase superfamily protein[Artemisia annua]	PF03171.22//2OG-FeII_Oxy`2OG-Fe(II) oxygenase superfamily;PF14226.8//DIOX_N`non-haem dioxygenase in morphine synthesis N-terminal
Unigene31595	RCd	RCt	711.741	30.5314	371.136	4.54252	0.215896	21.0403	2.80717e-98	5.85604e-96	Up	-	-	-	LOB domain-containing protein {ECO:0000259|PROSITE:PS50891} OS=Mikania micrantha ORFNames=E3N88_13452 {ECO:0000313|EMBL:KAD5961979.1} PE=3	-	KAD5961979.1//hypothetical protein E3N88_13452[Mikania micrantha]	PF03195.16//LOB`Lateral organ boundaries (LOB) domain
Unigene41762	RCd	RCt	695.056	95.4725	395.264	2.86377	0.136156	21.033	3.27003e-98	6.78682e-96	Up	GO:0005737//cytoplasm`cellular_component;GO:0051259//protein complex oligomerization`biological_process;GO:0006457//protein folding`biological_process;GO:0042542//response to hydrogen peroxide`biological_process;GO:0051082//unfolded protein binding`molecular_function;GO:0009651//response to salt stress`biological_process;GO:0009408//response to heat`biological_process;GO:0043621//protein self-ass…	K13993//HSP20`HSP20 family protein	ko04141//Protein processing in endoplasmic reticulum`Folding, sorting and degradation`Genetic Information Processing	Putative class I heat shock protein {ECO:0000313|EMBL:OTG36742.1} OS=Helianthus annuus (Common sunflower) ORFNames=HannXRQ_Chr01g0010881 {ECO:0000313|EMBL:OTG36742.1} PE=3	-	XP_021973222.1//17.3 kDa class I heat shock protein[Helianthus annuus]	PF00011.23//HSP20`Hsp20/alpha crystallin family;PF17886.3//ArsA_HSP20`HSP20-like domain found in ArsA;PF18046.3//FKBP26_C`FKBP26_C-terminal
Unigene19274	RCd	RCt	10799	39149	24974	-1.85806	0.088451	-21.0066	5.70693e-98	1.17844e-95	Down	GO:0009058//biosynthetic process`biological_process;GO:0016747//transferase activity, transferring acyl groups other than amino-acyl groups`molecular_function	K00660//CHS`chalcone synthase [EC:2.3.1.74]	ko00941//Flavonoid biosynthesis`Biosynthesis of other secondary metabolites`Metabolism;ko01100//Metabolic pathways`Global and overview maps`Metabolism;ko01110//Biosynthesis of secondary metabolites`Global and overview maps`Metabolism;ko04712//Circadian rhythm - plant`Environmental adaptation`Organismal Systems	Chalcone synthase type 2 {ECO:0000313|EMBL:BAJ21532.1} OS=Dahlia pinnata (Pinnate dahlia) (Dahlia variabilis) Name=CHS2 {ECO:0000313|EMBL:BAJ21532.1} PE=2	-	BAJ21532.1//chalcone synthase type 2[Dahlia pinnata]	PF00195.21//Chal_sti_synt_N`Chalcone and stilbene synthases, N-terminal domain;PF02797.17//Chal_sti_synt_C`Chalcone and stilbene synthases, C-terminal domain;PF08392.14//FAE1_CUT1_RppA`FAE1/Type III polyketide synthase-like protein;PF08541.12//ACP_syn_III_C`3-Oxoacyl-[acyl-carrier-protein (ACP)] synthase III C terminal;PF08545.12//ACP_syn_III`3-Oxoacyl-[acyl-carrier-protein (ACP)] synthase III
Unigene99373	RCd	RCt	29.0748	601.56	315.317	-4.36612	0.207887	-21.0024	6.23603e-98	1.28119e-95	Down	GO:0005524//ATP binding`molecular_function	K05692//ACTB_G1`actin beta/gamma 1	ko04145//Phagosome`Transport and catabolism`Cellular Processes	Actin {ECO:0000313|EMBL:QBG67151.1} Fragment OS=Triticum aestivum (Wheat) PE=2	-	ADI78974.1//actin, partial[Rhizophydium globosum]	PF00022.21//Actin`Actin
Unigene21641	RCd	RCt	3882.94	1121.55	2502.24	1.79156	0.0853493	20.9909	7.93523e-98	1.6221e-95	Up	GO:0005576//extracellular region`cellular_component;GO:0009505//plant-type cell wall`cellular_component;GO:0009506//plasmodesma`cellular_component	-	-	Putative expansin-like A1 {ECO:0000313|EMBL:OTF87228.1} OS=Helianthus annuus (Common sunflower) ORFNames=HannXRQ_Chr17g0559441 {ECO:0000313|EMBL:OTF87228.1} PE=3	-	XP_022025946.1//expansin-like A1[Helianthus annuus]	PF03330.20//DPBB_1`Lytic transglycolase
Unigene41591	RCd	RCt	59.3101	680.722	370.016	-3.51904	0.167708	-20.9831	9.35586e-98	1.90293e-95	Down	-	-	-	-	-	-	-
Unigene30361	RCd	RCt	57.8688	625.6	341.734	-3.43669	0.163863	-20.973	1.15849e-97	2.3446e-95	Down	GO:0070180//large ribosomal subunit rRNA binding`molecular_function;GO:0003735//structural constituent of ribosome`molecular_function;GO:0000027//ribosomal large subunit assembly`biological_process;GO:0002181//cytoplasmic translation`biological_process;GO:0022625//cytosolic large ribosomal subunit`cellular_component	K02941//RP-LP0, RPLP0`large subunit ribosomal protein LP0	ko03010//Ribosome`Translation`Genetic Information Processing	60S acidic ribosomal protein P0 {ECO:0000256|PIRNR:PIRNR039087} OS=Solanum lycopersicum (Tomato) (Lycopersicon esculentum) Name=101268804 {ECO:0000313|EnsemblPlants:Solyc09g091520.2.1} PE=3	-	XP_004247949.1//60S acidic ribosomal protein P0-like[Solanum lycopersicum]	PF00428.21//Ribosomal_60s`60s Acidic ribosomal protein;PF00466.22//Ribosomal_L10`Ribosomal protein L10;PF17777.3//RL10P_insert`Insertion domain in 60S ribosomal protein L10P
Unigene21029	RCd	RCt	3894	1109.42	2501.71	1.81133	0.0864207	20.9594	1.53904e-97	3.09934e-95	Up	GO:0008168//methyltransferase activity`molecular_function;GO:0032259//methylation`biological_process	-	-	Putative S-adenosyl-L-methionine-dependent methyltransferase {ECO:0000313|EMBL:OTG29666.1} OS=Helianthus annuus (Common sunflower) ORFNames=HannXRQ_Chr04g0124761 {ECO:0000313|EMBL:OTG29666.1} PE=4	-	XP_022036095.1//putative methyltransferase DDB_G0268948[Helianthus annuus]	PF08241.14//Methyltransf_11`Methyltransferase domain;PF08242.14//Methyltransf_12`Methyltransferase domain;PF13489.8//Methyltransf_23`Methyltransferase domain;PF13649.8//Methyltransf_25`Methyltransferase domain;PF13847.8//Methyltransf_31`Methyltransferase domain
Unigene88810	RCd	RCt	58.1038	744.127	401.116	-3.67934	0.175627	-20.9497	1.88696e-97	3.78127e-95	Down	-	-	-	Actin {ECO:0000313|EMBL:ALU11276.1} Fragment OS=Bryopsis pennata PE=3	-	QHI42022.1//actin, partial[Glyphodes caesalis]	PF00022.21//Actin`Actin
Unigene12141	RCd	RCt	5567.94	1804.54	3686.24	1.62551	0.077721	20.9147	3.93238e-97	7.84143e-95	Up	GO:0016491//oxidoreductase activity`molecular_function	K08081//TR1`tropinone reductase I [EC:1.1.1.206]	ko00960//Tropane, piperidine and pyridine alkaloid biosynthesis`Biosynthesis of other secondary metabolites`Metabolism;ko01100//Metabolic pathways`Global and overview maps`Metabolism;ko01110//Biosynthesis of secondary metabolites`Global and overview maps`Metabolism	Putative NAD(P)-binding Rossmann-fold superfamily protein {ECO:0000313|EMBL:OTF96653.1} OS=Helianthus annuus (Common sunflower) ORFNames=HannXRQ_Chr15g0496531 {ECO:0000313|EMBL:OTF96653.1} PE=4	-	XP_022013555.1//tropinone reductase homolog At5g06060[Helianthus annuus]	PF00106.27//adh_short`short chain dehydrogenase;PF13561.8//adh_short_C2`Enoyl-(Acyl carrier protein) reductase
Unigene75049	RCd	RCt	1053.25	122.132	587.693	3.10842	0.148666	20.9088	4.45361e-97	8.83748e-95	Up	GO:0020037//heme binding`molecular_function;GO:0006979//response to oxidative stress`biological_process;GO:0005576//extracellular region`cellular_component;GO:0042744//hydrogen peroxide catabolic process`biological_process;GO:0046872//metal ion binding`molecular_function;GO:0004601//peroxidase activity`molecular_function	K00430//E1.11.1.7`peroxidase [EC:1.11.1.7]	ko00940//Phenylpropanoid biosynthesis`Biosynthesis of other secondary metabolites`Metabolism;ko01100//Metabolic pathways`Global and overview maps`Metabolism;ko01110//Biosynthesis of secondary metabolites`Global and overview maps`Metabolism	Peroxidase {ECO:0000256|ARBA:ARBA00012313} EC=1.11.1.7 {ECO:0000256|ARBA:ARBA00012313} OS=Helianthus annuus (Common sunflower) ORFNames=HannXRQ_Chr10g0286301 {ECO:0000313|EMBL:OTG10320.1} PE=3	-	XP_021987800.1//peroxidase P7-like[Helianthus annuus]	PF00141.25//peroxidase`Peroxidase
Unigene19424	RCd	RCt	148.378	910.294	529.336	-2.61689	0.125197	-20.9023	5.10678e-97	1.00844e-94	Down	GO:0003746//translation elongation factor activity`molecular_function;GO:0003924//GTPase activity`molecular_function;GO:0005525//GTP binding`molecular_function	K03231//EEF1A`elongation factor 1-alpha	ko03013//RNA transport`Translation`Genetic Information Processing	Elongation factor 1-alpha {ECO:0000313|EMBL:KAA8494988.1} OS=Porphyridium purpureum (Red alga) (Porphyridium cruentum) ORFNames=FVE85_3229 {ECO:0000313|EMBL:KAA8494988.1} PE=3	-	KAA8494988.1//Elongation factor 1-alpha[Porphyridium purpureum]	PF00009.29//GTP_EFTU`Elongation factor Tu GTP binding domain;PF03143.19//GTP_EFTU_D3`Elongation factor Tu C-terminal domain;PF03144.27//GTP_EFTU_D2`Elongation factor Tu domain 2;PF14578.8//GTP_EFTU_D4`Elongation factor Tu domain 4
Unigene28198	RCd	RCt	1366.22	206.764	786.493	2.72396	0.130333	20.9	5.3594e-97	1.05321e-94	Up	-	-	-	-	-	-	-
Unigene108469	RCd	RCt	11.8635	665.784	338.824	-5.80801	0.278137	-20.8818	7.83021e-97	1.53137e-94	Down	GO:0030042//actin filament depolymerization`biological_process	-	-	Predicted protein {ECO:0000313|EMBL:BAK01258.1} OS=Hordeum vulgare subsp. vulgare (Domesticated barley) PE=2	-	BAK01258.1//predicted protein[Hordeum vulgare subsp. vulgare]	PF00241.22//Cofilin_ADF`Cofilin/tropomyosin-type actin-binding protein
Unigene8712	RCd	RCt	2695.79	9697.27	6196.53	-1.84693	0.0885476	-20.8581	1.28752e-96	2.50597e-94	Down	GO:0046872//metal ion binding`molecular_function;GO:0051539//4 iron, 4 sulfur cluster binding`molecular_function;GO:0020037//heme binding`molecular_function;GO:0016491//oxidoreductase activity`molecular_function	K00366//nirA`ferredoxin-nitrite reductase [EC:1.7.7.1]	ko00910//Nitrogen metabolism`Energy metabolism`Metabolism;ko01100//Metabolic pathways`Global and overview maps`Metabolism	Putative ferredoxin--nitrite reductase protein {ECO:0000313|EMBL:OTG29992.1} OS=Helianthus annuus (Common sunflower) ORFNames=HannXRQ_Chr04g0128191 {ECO:0000313|EMBL:OTG29992.1} PE=3	-	XP_022036397.1//ferredoxin--nitrite reductase, chloroplastic[Helianthus annuus]	PF01077.24//NIR_SIR`Nitrite and sulphite reductase 4Fe-4S domain;PF03460.19//NIR_SIR_ferr`Nitrite/Sulfite reductase ferredoxin-like half domain
Unigene9879	RCd	RCt	28.7756	585.616	307.196	-4.34364	0.208692	-20.8137	3.25381e-96	6.30294e-94	Down	-	-	-	Uncharacterized protein {ECO:0000313|EMBL:OTF93392.1} OS=Helianthus annuus (Common sunflower) ORFNames=HannXRQ_Chr16g0532381 {ECO:0000313|EMBL:OTF93392.1} PE=4	-	XP_022016039.1//uncharacterized protein LOC110915618[Helianthus annuus]	-
Unigene11951	RCd	RCt	412.683	1693.69	1053.19	-2.03638	0.0978923	-20.8023	4.12944e-96	7.96121e-94	Down	-	-	-	FBD-like protein {ECO:0000313|EMBL:KVH97371.1} OS=Cynara cardunculus var. scolymus (Globe artichoke) (Cynara scolymus) ORFNames=Ccrd_000522 {ECO:0000313|EMBL:KVH97371.1} PE=4	-	XP_022022364.1//FBD-associated F-box protein At4g10400[Helianthus annuus]	PF00646.35//F-box`F-box domain;PF08387.12//FBD`FBD;PF12799.9//LRR_4`Leucine Rich repeats (2 copies);PF12937.9//F-box-like`F-box-like
Unigene3134	RCd	RCt	500.531	32.1678	266.349	3.96011	0.190451	20.7933	4.97703e-96	9.55003e-94	Up	GO:0004674//protein serine/threonine kinase activity`molecular_function;GO:0016021//integral component of membrane`cellular_component;GO:0005524//ATP binding`molecular_function	-	-	Cysteine-rich receptor-like protein kinase 2 {ECO:0000313|EMBL:GEU35724.1} OS=Tanacetum cinerariifolium (Dalmatian daisy) (Chrysanthemum cinerariifolium) ORFNames=Tci_007702 {ECO:0000313|EMBL:GEU35724.1} PE=4	-	XP_024974870.1//cysteine-rich receptor-like protein kinase 2[Cynara cardunculus var. scolymus]	PF00069.27//Pkinase`Protein kinase domain;PF01657.19//Stress-antifung`Salt stress response/antifungal;PF03109.18//ABC1`ABC1 atypical kinase-like domain;PF07714.19//PK_Tyr_Ser-Thr`Protein tyrosine and serine/threonine kinase
Unigene29252	RCd	RCt	551.597	26.6285	289.113	4.37194	0.210523	20.767	8.606e-96	1.64359e-93	Up	GO:0003700//DNA-binding transcription factor activity`molecular_function;GO:0016021//integral component of membrane`cellular_component;GO:0005634//nucleus`cellular_component;GO:0003677//DNA binding`molecular_function	-	-	AP2/ERF domain-containing protein {ECO:0000259|PROSITE:PS51032} OS=Lactuca saligna (Willowleaf lettuce) ORFNames=LSAL_LOCUS40270 {ECO:0000313|EMBL:CAB4113647.1} PE=4	-	CAB4113647.1//unnamed protein product[Lactuca saligna]	PF16101.7//PRIMA1`Proline-rich membrane anchor 1
Unigene10407	RCd	RCt	3510.8	967.882	2239.34	1.85879	0.0895677	20.7529	1.15404e-95	2.1937e-93	Up	GO:0071949//FAD binding`molecular_function;GO:0016491//oxidoreductase activity`molecular_function	K22395//K22395`cinnamyl-alcohol dehydrogenase [EC:1.1.1.195]	ko00940//Phenylpropanoid biosynthesis`Biosynthesis of other secondary metabolites`Metabolism;ko01100//Metabolic pathways`Global and overview maps`Metabolism;ko01110//Biosynthesis of secondary metabolites`Global and overview maps`Metabolism	FAD-binding PCMH-type domain-containing protein {ECO:0000259|PROSITE:PS51387} OS=Mikania micrantha ORFNames=E3N88_24994 {ECO:0000313|EMBL:KAD4384826.1} PE=3	-	XP_021972790.1//berberine bridge enzyme-like 13[Helianthus annuus]	PF01565.25//FAD_binding_4`FAD binding domain;PF08031.14//BBE`Berberine and berberine like
Unigene29	RCd	RCt	18449.3	49470	33959.7	-1.42301	0.0686444	-20.7301	1.85226e-95	3.50456e-93	Down	-	-	-	-	-	YP_009337055.1//hypothetical protein 1[Hubei picorna-like virus 20]	PF00680.22//RdRP_1`Viral RNA-dependent RNA polymerase;PF00910.24//RNA_helicase`RNA helicase;PF12381.10//Peptidase_C3G`Tungro spherical virus-type peptidase
Unigene44993	RCd	RCt	1510.41	185.163	847.787	3.02786	0.146183	20.7129	2.65162e-95	4.99377e-93	Up	-	-	-	-	-	-	-
Unigene2178	RCd	RCt	2966.41	919.915	1943.16	1.6891	0.0815911	20.702	3.32597e-95	6.23489e-93	Up	-	K19642//GALUR`D-galacturonate reductase [EC:1.1.1.365]	ko00053//Ascorbate and aldarate metabolism`Carbohydrate metabolism`Metabolism;ko01240//Biosynthesis of cofactors`Global and overview maps`Metabolism	Chalcone reductase-like protein {ECO:0000313|EMBL:QQO86707.1} OS=Dahlia pinnata (Pinnate dahlia) (Dahlia variabilis) PE=2	-	QQO86707.1//chalcone reductase-like protein[Dahlia pinnata]	PF00248.23//Aldo_ket_red`Aldo/keto reductase family
Unigene2523	RCd	RCt	5739.01	22153.5	13946.3	-1.94862	0.0941282	-20.7017	3.34271e-95	6.23753e-93	Down	GO:0005737//cytoplasm`cellular_component;GO:0030955//potassium ion binding`molecular_function;GO:0016301//kinase activity`molecular_function;GO:0000287//magnesium ion binding`molecular_function;GO:0004743//pyruvate kinase activity`molecular_function;GO:0006096//glycolytic process`biological_process;GO:0005524//ATP binding`molecular_function	K00873//PK, pyk`pyruvate kinase [EC:2.7.1.40]	ko00010//Glycolysis / Gluconeogenesis`Carbohydrate metabolism`Metabolism;ko00230//Purine metabolism`Nucleotide metabolism`Metabolism;ko00620//Pyruvate metabolism`Carbohydrate metabolism`Metabolism;ko01100//Metabolic pathways`Global and overview maps`Metabolism;ko01110//Biosynthesis of secondary metabolites`Global and overview maps`Metabolism;ko01200//Carbon metabolism`Global and overview maps`Met…	Pyruvate kinase {ECO:0000256|ARBA:ARBA00012142, ECO:0000256|RuleBase:RU000504} EC=2.7.1.40 {ECO:0000256|ARBA:ARBA00012142, ECO:0000256|RuleBase:RU000504} OS=Helianthus annuus (Common sunflower) ORFNames=HannXRQ_Chr05g0147521 {ECO:0000313|EMBL:OTG25425.1} PE=3	-	XP_022038408.1//pyruvate kinase 1, cytosolic[Helianthus annuus]	PF00224.23//PK`Pyruvate kinase, barrel domain
Unigene3940	RCd	RCt	3145.34	659.55	1902.45	2.25353	0.109074	20.6605	7.85327e-95	1.45874e-92	Up	GO:0005776//autophagosome`cellular_component;GO:0008270//zinc ion binding`molecular_function	-	-	Putative PB1 domain, Zinc finger, ZZ-type, UBA-like, Next to BRCA1, central domain protein {ECO:0000313|EMBL:OTG11198.1} OS=Helianthus annuus (Common sunflower) ORFNames=HannXRQ_Chr10g0296081 {ECO:0000313|EMBL:OTG11198.1} PE=4	-	XP_021988588.1//protein NBR1 homolog isoform X2[Helianthus annuus]	PF00564.26//PB1`PB1 domain;PF00569.19//ZZ`Zinc finger, ZZ type;PF16158.7//N_BRCA1_IG`Ig-like domain from next to BRCA1 gene
Unigene4419	RCd	RCt	1785.07	362.757	1073.92	2.29863	0.111322	20.6485	1.0063e-94	1.86069e-92	Up	GO:0005737//cytoplasm`cellular_component;GO:0005634//nucleus`cellular_component;GO:0004674//protein serine/threonine kinase activity`molecular_function;GO:0004707//MAP kinase activity`molecular_function;GO:0106311//protein threonine kinase activity`molecular_function;GO:0035556//intracellular signal transduction`biological_process;GO:0005524//ATP binding`molecular_function;GO:0106310//protein ser…	K20537//MPK7_14`mitogen-activated protein kinase 7/14 [EC:2.7.11.24]	ko04016//MAPK signaling pathway - plant`Signal transduction`Environmental Information Processing	Mitogen-activated protein kinase {ECO:0000256|ARBA:ARBA00012411, ECO:0000256|RuleBase:RU361165} EC=2.7.11.24 {ECO:0000256|ARBA:ARBA00012411, ECO:0000256|RuleBase:RU361165} OS=Helianthus annuus (Common sunflower) ORFNames=HannXRQ_Chr03g0074811 {ECO:0000313|EMBL:OTG31364.1} PE=3	-	XP_022028400.1//mitogen-activated protein kinase 7[Helianthus annuus]	PF00069.27//Pkinase`Protein kinase domain
Unigene27178	RCd	RCt	3031.42	513.09	1772.25	2.56257	0.12412	20.6459	1.06286e-94	1.95638e-92	Up	GO:0020037//heme binding`molecular_function;GO:0006979//response to oxidative stress`biological_process;GO:0005576//extracellular region`cellular_component;GO:0042744//hydrogen peroxide catabolic process`biological_process;GO:0046872//metal ion binding`molecular_function;GO:0004601//peroxidase activity`molecular_function	K00430//E1.11.1.7`peroxidase [EC:1.11.1.7]	ko00940//Phenylpropanoid biosynthesis`Biosynthesis of other secondary metabolites`Metabolism;ko01100//Metabolic pathways`Global and overview maps`Metabolism;ko01110//Biosynthesis of secondary metabolites`Global and overview maps`Metabolism	Peroxidase {ECO:0000256|ARBA:ARBA00012313, ECO:0000256|RuleBase:RU362060} EC=1.11.1.7 {ECO:0000256|ARBA:ARBA00012313, ECO:0000256|RuleBase:RU362060} OS=Helianthus annuus (Common sunflower) ORFNames=HannXRQ_Chr10g0286411 {ECO:0000313|EMBL:OTG10330.1} PE=3	-	XP_021987800.1//peroxidase P7-like[Helianthus annuus]	PF00141.25//peroxidase`Peroxidase
Unigene10144	RCd	RCt	1084.46	231.304	657.883	2.22912	0.108084	20.6239	1.67388e-94	3.0672e-92	Up	-	-	-	Putative PB1 domain-containing protein {ECO:0000313|EMBL:OTG17534.1} OS=Helianthus annuus (Common sunflower) ORFNames=HannXRQ_Chr08g0213231 {ECO:0000313|EMBL:OTG17534.1} PE=4	-	XP_021976481.1//uncharacterized protein LOC110872029[Helianthus annuus]	PF00564.26//PB1`PB1 domain
Unigene25691	RCd	RCt	1706.95	5334.68	3520.81	-1.64397	0.0797303	-20.6191	1.8498e-94	3.37435e-92	Down	-	-	-	Uncharacterized protein {ECO:0000313|EMBL:KAD6795013.1} OS=Mikania micrantha ORFNames=E3N88_05909 {ECO:0000313|EMBL:KAD6795013.1} PE=4	-	KAD6795013.1//hypothetical protein E3N88_05909[Mikania micrantha]	PF13945.8//NST1`Salt tolerance down-regulator
Unigene43118	RCd	RCt	17.5573	630.447	324.002	-5.15957	0.250374	-20.6074	2.35378e-94	4.27452e-92	Down	-	-	-	Hypothetical protein {ECO:0000313|EMBL:CAD8643994.1} OS=Cryptomonas curvata ORFNames=CCUR1050_LOCUS21679 {ECO:0000313|EMBL:CAD8643994.1} PE=4	-	ABL84200.1//14-3-3-like protein[Physarum polycephalum]	PF00244.22//14-3-3`14-3-3 protein
Unigene46093	RCd	RCt	1453.99	342.184	898.086	2.08696	0.101358	20.59	3.37604e-94	6.10373e-92	Up	GO:0080043//quercetin 3-O-glucosyltransferase activity`molecular_function;GO:0080044//quercetin 7-O-glucosyltransferase activity`molecular_function	-	-	Glycosyltransferase {ECO:0000256|RuleBase:RU362057} EC=2.4.1.- {ECO:0000256|RuleBase:RU362057} OS=Helianthus annuus (Common sunflower) ORFNames=HannXRQ_Chr10g0296981 {ECO:0000313|EMBL:OTG11279.1} PE=3	-	XP_021988655.1//gallate 1-beta-glucosyltransferase[Helianthus annuus]	PF00201.20//UDPGT`UDP-glucoronosyl and UDP-glucosyl transferase
Unigene72290	RCd	RCt	201.717	1505.62	853.666	-2.89848	0.141003	-20.5562	6.77256e-94	1.21903e-91	Down	GO:0016787//hydrolase activity`molecular_function;GO:0007165//signal transduction`biological_process;GO:0043531//ADP binding`molecular_function	-	-	Putative toll/interleukin-1 receptor (TIR) domain-containing protein {ECO:0000313|EMBL:OTG33648.1} OS=Helianthus annuus (Common sunflower) ORFNames=HannXRQ_Chr02g0037001 {ECO:0000313|EMBL:OTG33648.1} PE=4	-	XP_021991012.1//disease resistance protein RUN1-like[Helianthus annuus]	PF14322.8//SusD-like_3`Starch-binding associating with outer membrane;PF20160.1//C-JID`C-JID domain
Unigene19235	RCd	RCt	11.8583	587.702	299.78	-5.62808	0.274286	-20.519	1.45707e-93	2.61111e-91	Down	-	K01251//E3.3.1.1, ahcY`adenosylhomocysteinase [EC:3.3.1.1]	ko00270//Cysteine and methionine metabolism`Amino acid metabolism`Metabolism;ko01100//Metabolic pathways`Global and overview maps`Metabolism	Hypothetical protein {ECO:0000313|EMBL:CAD9714602.1} OS=Chloropicon primus ORFNames=CPRI1469_LOCUS3455 {ECO:0000313|EMBL:CAD9714602.1} PE=4	-	XP_004344078.1//Sadenosyl-L-homocysteine hydrolase, putative[Acanthamoeba castellanii str. Neff]	PF00670.23//AdoHcyase_NAD`S-adenosyl-L-homocysteine hydrolase, NAD binding domain;PF02254.20//TrkA_N`TrkA-N domain;PF02826.21//2-Hacid_dh_C`D-isomer specific 2-hydroxyacid dehydrogenase, NAD binding domain;PF05221.19//AdoHcyase`S-adenosyl-L-homocysteine hydrolase;PF07991.14//IlvN`Acetohydroxy acid isomeroreductase, NADPH-binding domain
Unigene10253	RCd	RCt	2455.62	309.187	1382.41	2.98932	0.145991	20.4761	3.5199e-93	6.28008e-91	Up	GO:0016021//integral component of membrane`cellular_component;GO:0005388//calcium transmembrane transporter activity, phosphorylative mechanism`molecular_function;GO:0005524//ATP binding`molecular_function	-	-	Calcium-transporting ATPase {ECO:0000256|RuleBase:RU361146} EC=7.2.2.10 {ECO:0000256|RuleBase:RU361146} OS=Mikania micrantha ORFNames=E3N88_11384 {ECO:0000313|EMBL:KAD6120113.1} PE=3	-	XP_021987430.1//calcium-transporting ATPase 12, plasma membrane-type-like[Helianthus annuus]	PF00689.23//Cation_ATPase_C`Cation transporting ATPase, C-terminus;PF00702.28//Hydrolase`haloacid dehalogenase-like hydrolase;PF08282.14//Hydrolase_3`haloacid dehalogenase-like hydrolase;PF13246.8//Cation_ATPase`Cation transport ATPase (P-type)
Unigene11174	RCd	RCt	7980.18	2511.06	5245.62	1.66811	0.0815879	20.4455	6.5881e-93	1.17029e-90	Up	GO:0016021//integral component of membrane`cellular_component;GO:0016020//membrane`cellular_component;GO:0005506//iron ion binding`molecular_function;GO:0020037//heme binding`molecular_function;GO:0016709//oxidoreductase activity, acting on paired donors, with incorporation or reduction of molecular oxygen, NAD(P)H as one donor, and incorporation of one atom of oxygen`molecular_function	K09754//CYP98A, C3'H`5-O-(4-coumaroyl)-D-quinate 3'-monooxygenase [EC:1.14.14.96]	ko00940//Phenylpropanoid biosynthesis`Biosynthesis of other secondary metabolites`Metabolism;ko00941//Flavonoid biosynthesis`Biosynthesis of other secondary metabolites`Metabolism;ko00945//Stilbenoid, diarylheptanoid and gingerol biosynthesis`Biosynthesis of other secondary metabolites`Metabolism;ko01100//Metabolic pathways`Global and overview maps`Metabolism;ko01110//Biosynthesis of secondary me…	Putative cytochrome P450 {ECO:0000313|EMBL:OTG36437.1} OS=Helianthus annuus (Common sunflower) ORFNames=HannXRQ_Chr01g0007601 {ECO:0000313|EMBL:OTG36437.1} PE=3	-	XP_021970929.1//cytochrome P450 98A3[Helianthus annuus]	PF00067.24//p450`Cytochrome P450
Unigene43953	RCd	RCt	3167.75	708.45	1938.1	2.16067	0.105798	20.4225	1.05475e-92	1.86548e-90	Up	GO:0071555//cell wall organization`biological_process;GO:0016021//integral component of membrane`cellular_component;GO:0051539//4 iron, 4 sulfur cluster binding`molecular_function;GO:0005886//plasma membrane`cellular_component	-	-	CASP-like protein {ECO:0000256|RuleBase:RU361233} OS=Helianthus annuus (Common sunflower) ORFNames=HannXRQ_Chr12g0366261 {ECO:0000313|EMBL:OTG04784.1} PE=3	-	XP_021997559.1//CASP-like protein 1[Helianthus annuus]	PF04535.14//DUF588`Domain of unknown function (DUF588)
Unigene25985	RCd	RCt	126.203	885.494	505.848	-2.80997	0.137602	-20.421	1.08849e-92	1.90866e-90	Down	GO:0016021//integral component of membrane`cellular_component;GO:0008324//cation transmembrane transporter activity`molecular_function	-	-	Uncharacterized protein {ECO:0000313|EMBL:KAD2152067.1} OS=Mikania micrantha {ECO:0000313|EMBL:KAD2152067.1} PE=4	-	XP_022025519.1//metal tolerance protein 1[Helianthus annuus]	PF01545.23//Cation_efflux`Cation efflux family
Unigene5136	RCd	RCt	103.27	4201.31	2152.29	-5.34644	0.261811	-20.421	1.08855e-92	1.90866e-90	Down	GO:0016491//oxidoreductase activity`molecular_function;GO:0016021//integral component of membrane`cellular_component;GO:0046872//metal ion binding`molecular_function;GO:0005886//plasma membrane`cellular_component	-	-	Putative ferric reduction oxidase 2 {ECO:0000313|EMBL:OTG29359.1} OS=Helianthus annuus (Common sunflower) ORFNames=HannXRQ_Chr04g0121351 {ECO:0000313|EMBL:OTG29359.1} PE=4	-	XP_022035785.1//ferric reduction oxidase 2[Helianthus annuus]	PF00175.23//NAD_binding_1`Oxidoreductase NAD-binding domain;PF01794.21//Ferric_reduct`Ferric reductase like transmembrane component;PF08022.14//FAD_binding_8`FAD-binding domain;PF08030.14//NAD_binding_6`Ferric reductase NAD binding domain
Unigene21452	RCd	RCt	9074.76	2859.36	5967.06	1.66616	0.0817808	20.3734	2.87811e-92	5.02483e-90	Up	GO:0016021//integral component of membrane`cellular_component;GO:0016717//oxidoreductase activity, acting on paired donors, with oxidation of a pair of donors resulting in the reduction of molecular oxygen to two molecules of water`molecular_function;GO:0006629//lipid metabolic process`biological_process	K10256//FAD2`omega-6 fatty acid desaturase / acyl-lipid omega-6 desaturase (Delta-12 desaturase) [EC:1.14.19.6 1.14.19.22]	ko01040//Biosynthesis of unsaturated fatty acids`Lipid metabolism`Metabolism;ko01100//Metabolic pathways`Global and overview maps`Metabolism;ko01212//Fatty acid metabolism`Global and overview maps`Metabolism	Fatty acid desaturase, type 1 {ECO:0000313|EMBL:PWA79484.1} OS=Artemisia annua (Sweet wormwood) ORFNames=CTI12_AA205810 {ECO:0000313|EMBL:PWA79484.1} PE=3	-	XP_024966636.1//delta(12) fatty acid desaturase FAD2-like[Cynara cardunculus var. scolymus]	PF00487.26//FA_desaturase`Fatty acid desaturase;PF11960.10//DUF3474`Domain of unknown function (DUF3474)
Unigene17132	RCd	RCt	7757.41	2605.83	5181.62	1.57378	0.07725	20.3725	2.93123e-92	5.0957e-90	Up	GO:0035251//UDP-glucosyltransferase activity`molecular_function	K23452//UGT85A`UDP-glucosyltransferase 85A [EC:2.4.1.-]	ko00908//Zeatin biosynthesis`Metabolism of terpenoids and polyketides`Metabolism;ko01110//Biosynthesis of secondary metabolites`Global and overview maps`Metabolism	UDP-glycosyltransferase 85C2 {ECO:0000303|PubMed:15610349} EC=2.4.1.- {ECO:0000269|PubMed:15610349} OS=Stevia rebaudiana (Stevia) (Eupatorium rebaudianum) Name=UGT85C2 {ECO:0000303|PubMed:15610349} PE=1	-	XP_021983449.1//UDP-glycosyltransferase 85C2[Helianthus annuus]	-
Unigene97778	RCd	RCt	80.3096	770.751	425.53	-3.26091	0.160097	-20.3683	3.19459e-92	5.5299e-90	Down	GO:0008168//methyltransferase activity`molecular_function;GO:0030410//nicotianamine synthase activity`molecular_function;GO:0032259//methylation`biological_process;GO:0030418//nicotianamine biosynthetic process`biological_process	-	-	Putative nicotianamine synthase, S-adenosyl-L-methionine-dependent methyltransferase {ECO:0000313|EMBL:OTG07979.1} OS=Helianthus annuus (Common sunflower) ORFNames=HannXRQ_Chr11g0336541 {ECO:0000313|EMBL:OTG07979.1} PE=3	-	XP_021993519.1//nicotianamine synthase[Helianthus annuus]	PF03059.18//NAS`Nicotianamine synthase protein
Unigene25706	RCd	RCt	537.11	52.9737	295.042	3.3424	0.164718	20.2916	1.52443e-91	2.62764e-89	Up	GO:0005737//cytoplasm`cellular_component;GO:0051259//protein complex oligomerization`biological_process;GO:0006457//protein folding`biological_process;GO:0042542//response to hydrogen peroxide`biological_process;GO:0051082//unfolded protein binding`molecular_function;GO:0009651//response to salt stress`biological_process;GO:0009408//response to heat`biological_process;GO:0043621//protein self-ass…	K13993//HSP20`HSP20 family protein	ko04141//Protein processing in endoplasmic reticulum`Folding, sorting and degradation`Genetic Information Processing	Putative 18.2 kDa class I heat shock protein {ECO:0000313|EMBL:OTG36746.1} OS=Helianthus annuus (Common sunflower) ORFNames=HannXRQ_Chr01g0010931 {ECO:0000313|EMBL:OTG36746.1} PE=3	-	XP_021973276.1//17.3 kDa class I heat shock protein[Helianthus annuus]	PF00011.23//HSP20`Hsp20/alpha crystallin family;PF17886.3//ArsA_HSP20`HSP20-like domain found in ArsA;PF18046.3//FKBP26_C`FKBP26_C-terminal
Unigene50040	RCd	RCt	113.915	1189.81	651.862	-3.38383	0.166841	-20.2818	1.8613e-91	3.19476e-89	Down	-	-	-	-	-	-	-
Unigene801	RCd	RCt	8186.65	31426.6	19806.6	-1.94065	0.0958963	-20.2369	4.63221e-91	7.91738e-89	Down	GO:0016567//protein ubiquitination`biological_process;GO:0005634//nucleus`cellular_component;GO:0006511//ubiquitin-dependent protein catabolic process`biological_process;GO:0061630//ubiquitin protein ligase activity`molecular_function;GO:0008270//zinc ion binding`molecular_function	-	-	Putative zinc ion binding,zinc ion binding protein {ECO:0000313|EMBL:OTG16432.1} OS=Helianthus annuus (Common sunflower) ORFNames=HannXRQ_Chr09g0271311 {ECO:0000313|EMBL:OTG16432.1} PE=4	-	XP_021983950.1//zinc finger protein BRUTUS-like At1g18910[Helianthus annuus]	PF01814.25//Hemerythrin`Hemerythrin HHE cation binding domain;PF05495.14//zf-CHY`CHY zinc finger;PF13639.8//zf-RING_2`Ring finger domain;PF13923.8//zf-C3HC4_2`Zinc finger, C3HC4 type (RING finger);PF14599.8//zinc_ribbon_6`Zinc-ribbon
Unigene4471	RCd	RCt	683.914	13851.1	7267.49	-4.33991	0.214481	-20.2345	4.86683e-91	8.28359e-89	Down	GO:0016021//integral component of membrane`cellular_component;GO:0015086//cadmium ion transmembrane transporter activity`molecular_function;GO:0005384//manganese ion transmembrane transporter activity`molecular_function	-	-	Putative metal transporter Nramp5 {ECO:0000313|EMBL:OTG25573.1} OS=Helianthus annuus (Common sunflower) ORFNames=HannXRQ_Chr05g0149121 {ECO:0000313|EMBL:OTG25573.1} PE=3	-	XP_022038565.1//metal transporter Nramp5[Helianthus annuus]	PF01566.20//Nramp`Natural resistance-associated macrophage protein
Unigene11476	RCd	RCt	42.6226	2925.16	1483.89	-6.09902	0.3021	-20.1888	1.2287e-90	2.08259e-88	Down	-	-	-	-	-	-	-
Unigene60821	RCd	RCt	211.931	1228.06	719.995	-2.53563	0.125602	-20.1879	1.25193e-90	2.11316e-88	Down	-	-	-	-	-	GEU98117.1//putative reverse transcriptase domain-containing protein[Tanacetum cinerariifolium]	PF12609.10//DUF3774`Wound-induced protein
Unigene47034	RCd	RCt	532.009	25.3501	278.679	4.39159	0.217647	20.1776	1.54139e-90	2.59099e-88	Up	GO:0005737//cytoplasm`cellular_component	K13993//HSP20`HSP20 family protein	ko04141//Protein processing in endoplasmic reticulum`Folding, sorting and degradation`Genetic Information Processing	Class I low-molecular-weight heat-shock protein {ECO:0000313|EMBL:ABQ59737.1} OS=Ageratina adenophora PE=2	-	ABQ59737.1//class I low-molecular-weight heat-shock protein[Ageratina adenophora]	PF00011.23//HSP20`Hsp20/alpha crystallin family;PF14869.8//DUF4488`Domain of unknown function (DUF4488);PF17886.3//ArsA_HSP20`HSP20-like domain found in ArsA
Unigene34973	RCd	RCt	7.79053	767.803	387.797	-6.6194	0.328516	-20.1494	2.72413e-90	4.56029e-88	Down	GO:0016301//kinase activity`molecular_function	-	-	Receptor for activated protein kinase C {ECO:0000313|EMBL:CDF41115.1} OS=Chondrus crispus (Carrageen Irish moss) (Polymorpha crispa) ORFNames=CHC_T00008875001 {ECO:0000313|EMBL:CDF41115.1} PE=4	-	XP_004341795.1//guanine nucleotide-binding protein beta subunit, putative[Acanthamoeba castellanii str. Neff]	PF00400.34//WD40`WD domain, G-beta repeat;PF02239.18//Cytochrom_D1`Cytochrome D1 heme domain;PF08662.13//eIF2A`Eukaryotic translation initiation factor eIF2A;PF12894.9//ANAPC4_WD40`Anaphase-promoting complex subunit 4 WD40 domain
Unigene16220	RCd	RCt	1405.02	237.761	821.39	2.56286	0.127221	20.1448	2.98635e-90	4.97876e-88	Up	-	-	-	Putative X8 domain-containing protein {ECO:0000313|EMBL:OTG33295.1} OS=Helianthus annuus (Common sunflower) ORFNames=HannXRQ_Chr02g0033131 {ECO:0000313|EMBL:OTG33295.1} PE=4	-	XP_022010398.1//mucin-2 isoform X2[Helianthus annuus]	PF07983.15//X8`X8 domain
Unigene25508	RCd	RCt	7.80403	753.236	380.52	-6.59154	0.327513	-20.126	4.36608e-90	7.24929e-88	Down	-	K02925//RP-L3e, RPL3`large subunit ribosomal protein L3e	ko03010//Ribosome`Translation`Genetic Information Processing	Hypothetical protein {ECO:0000313|EMBL:CAD8609686.1} OS=Coccolithus braarudii ORFNames=CPEL01642_LOCUS13064 {ECO:0000313|EMBL:CAD8609686.1} PE=4	-	RKP25824.1//60S ribosomal protein L3[Syncephalis pseudoplumigaleata]	PF00297.24//Ribosomal_L3`Ribosomal protein L3
Unigene53628	RCd	RCt	732.743	89.621	411.182	3.03087	0.150757	20.1043	6.76423e-90	1.11855e-87	Up	GO:0048046//apoplast`cellular_component;GO:0005618//cell wall`cellular_component;GO:0009627//systemic acquired resistance`biological_process	-	-	Putative barwin-related endoglucanase {ECO:0000313|EMBL:OTG30566.1} OS=Helianthus annuus (Common sunflower) ORFNames=HannXRQ_Chr03g0065931 {ECO:0000313|EMBL:OTG30566.1} PE=4	-	GEV17247.1//EG45-like domain containing protein[Tanacetum cinerariifolium]	PF03330.20//DPBB_1`Lytic transglycolase
Unigene11540	RCd	RCt	1492.2	338.17	915.186	2.14169	0.106593	20.0921	8.6503e-90	1.42464e-87	Up	GO:0016021//integral component of membrane`cellular_component;GO:0005345//purine nucleobase transmembrane transporter activity`molecular_function;GO:0015853//adenine transport`biological_process;GO:0015854//guanine transport`biological_process;GO:0005886//plasma membrane`cellular_component	-	-	Putative xanthine/uracil permease {ECO:0000313|EMBL:OTG10725.1} OS=Helianthus annuus (Common sunflower) ORFNames=HannXRQ_Chr10g0290881 {ECO:0000313|EMBL:OTG10725.1} PE=4	-	XP_021988185.1//adenine/guanine permease AZG1 isoform X1[Helianthus annuus]	PF00860.22//Xan_ur_permease`Permease family
Unigene1873	RCd	RCt	6030.17	2119.93	4075.05	1.50816	0.0750747	20.0888	9.25148e-90	1.5175e-87	Up	GO:0016021//integral component of membrane`cellular_component;GO:0006817//phosphate ion transport`biological_process;GO:0022857//transmembrane transporter activity`molecular_function	-	-	Protein zinc induced facilitator-like 1-like isoform X1 {ECO:0000313|EMBL:GEU53282.1} OS=Tanacetum cinerariifolium (Dalmatian daisy) (Chrysanthemum cinerariifolium) ORFNames=Tci_025260 {ECO:0000313|EMBL:GEU53282.1} PE=3	-	XP_022012635.1//protein ZINC INDUCED FACILITATOR-LIKE 1 isoform X2[Helianthus annuus]	PF00083.26//Sugar_tr`Sugar (and other) transporter;PF06609.15//TRI12`Fungal trichothecene efflux pump (TRI12);PF07690.18//MFS_1`Major Facilitator Superfamily;PF12832.9//MFS_1_like`MFS_1 like family;PF13347.8//MFS_2`MFS/sugar transport protein
Unigene186548	RCd	RCt	966.966	138.578	552.772	2.8024	0.139585	20.0767	1.17964e-89	1.92717e-87	Up	-	-	-	-	-	-	-
Unigene46247	RCd	RCt	401.807	1633.47	1017.64	-2.02343	0.100861	-20.0616	1.59831e-89	2.6007e-87	Down	GO:0046872//metal ion binding`molecular_function;GO:0017172//cysteine dioxygenase activity`molecular_function	K10712//ADO`cysteamine dioxygenase [EC:1.13.11.19]	ko00430//Taurine and hypotaurine metabolism`Metabolism of other amino acids`Metabolism;ko01100//Metabolic pathways`Global and overview maps`Metabolism	Cysteine dioxygenase {ECO:0000256|ARBA:ARBA00013133} EC=1.13.11.20 {ECO:0000256|ARBA:ARBA00013133} OS=Artemisia annua (Sweet wormwood) ORFNames=CTI12_AA474230 {ECO:0000313|EMBL:PWA49988.1} PE=3	-	XP_035831226.1//plant cysteine oxidase 2-like[Helianthus annuus]	PF07847.14//PCO_ADO`PCO_ADO
Unigene11768	RCd	RCt	3903.9	1004.3	2454.1	1.95881	0.0977044	20.0483	2.0871e-89	3.38252e-87	Up	GO:0008483//transaminase activity`molecular_function;GO:0016021//integral component of membrane`cellular_component;GO:0016846//carbon-sulfur lyase activity`molecular_function	-	-	Uncharacterized protein {ECO:0000313|EMBL:KAD3067479.1} OS=Mikania micrantha ORFNames=E3N88_35359 {ECO:0000313|EMBL:KAD3067479.1} PE=3	-	KAD3067479.1//hypothetical protein E3N88_35359[Mikania micrantha]	PF00155.23//Aminotran_1_2`Aminotransferase class I and II;PF04863.15//EGF_alliinase`Alliinase EGF-like domain;PF04864.15//Alliinase_C`Allinase
Unigene49295	RCd	RCt	461.575	2891.56	1676.57	-2.64797	0.132108	-20.0439	2.28247e-89	3.68447e-87	Down	GO:0016168//chlorophyll binding`molecular_function;GO:0016020//membrane`cellular_component;GO:0018298//protein-chromophore linkage`biological_process;GO:0030076//light-harvesting complex`cellular_component;GO:0009765//photosynthesis, light harvesting`biological_process;GO:0009507//chloroplast`cellular_component	-	-	Fucoxanthin chlorophyll a/c binding protein {ECO:0000313|EMBL:CAA04401.1} OS=Cyclotella cryptica Name=fcp05 {ECO:0000313|EMBL:CAA04401.1} PE=2	-	CAA04401.1//fucoxanthin chlorophyll a/c binding protein[Cyclotella cryptica]	PF00504.23//Chloroa_b-bind`Chlorophyll A-B binding protein
Unigene38877	RCd	RCt	33.3315	592.069	312.7	-4.15224	0.207302	-20.03	3.01884e-89	4.85388e-87	Down	-	K02981//RP-S2e, RPS2`small subunit ribosomal protein S2e	ko03010//Ribosome`Translation`Genetic Information Processing	Hypothetical protein {ECO:0000313|EMBL:CAE0501335.1} OS=Dunaliella tertiolecta (Green alga) ORFNames=DTER00134_LOCUS16408 {ECO:0000313|EMBL:CAE0501335.1} PE=4	-	KAF5839439.1//ribosoaml protein S2[Dunaliella salina]	PF00333.22//Ribosomal_S5`Ribosomal protein S5, N-terminal domain;PF03719.17//Ribosomal_S5_C`Ribosomal protein S5, C-terminal domain
Unigene21894	RCd	RCt	742.89	4421.18	2582.04	-2.5726	0.128496	-20.0208	3.6281e-89	5.81053e-87	Down	GO:0016021//integral component of membrane`cellular_component	-	-	RING-type domain-containing protein {ECO:0000259|PROSITE:PS50089} OS=Mikania micrantha ORFNames=E3N88_41791 {ECO:0000313|EMBL:KAD2132545.1} PE=4	-	KAD2132545.1//hypothetical protein E3N88_41791[Mikania micrantha]	PF00097.27//zf-C3HC4`Zinc finger, C3HC4 type (RING finger);PF11789.10//zf-Nse`Zinc-finger of the MIZ type in Nse subunit;PF12678.9//zf-rbx1`RING-H2 zinc finger domain;PF12861.9//zf-ANAPC11`Anaphase-promoting complex subunit 11 RING-H2 finger;PF13445.8//zf-RING_UBOX`RING-type zinc-finger;PF13639.8//zf-RING_2`Ring finger domain;PF13920.8//zf-C3HC4_3`Zinc finger, C3HC4 type (RING finger);PF13923.8//…
Unigene1125	RCd	RCt	86.7679	685.998	386.383	-2.98464	0.149139	-20.0124	4.29057e-89	6.84456e-87	Down	-	-	-	Retrotrans_gag domain-containing protein {ECO:0000259|Pfam:PF03732} OS=Mikania micrantha ORFNames=E3N88_13385 {ECO:0000313|EMBL:KAD5961912.1} PE=4	-	KAD5961912.1//hypothetical protein E3N88_13385[Mikania micrantha]	PF03732.19//Retrotrans_gag`Retrotransposon gag protein;PF19259.1//Ty3_capsid`Ty3 transposon capsid-like protein
Unigene16388	RCd	RCt	458.177	20.1402	239.158	4.50776	0.225412	19.9979	5.74536e-89	9.12951e-87	Up	-	-	-	Hypothetical protein {ECO:0000313|EMBL:CAD9188614.1} Fragment OS=Alexandrium catenella (Red tide dinoflagellate) (Gonyaulax catenella) ORFNames=ACAT0790_LOCUS65388 {ECO:0000313|EMBL:CAD9188614.1} PE=4	-	XP_010010104.1//PREDICTED: sequestosome-1 isoform X3[Nestor notabilis]	PF00564.26//PB1`PB1 domain;PF00569.19//ZZ`Zinc finger, ZZ type;PF03107.18//C1_2`C1 domain
Unigene19800	RCd	RCt	3192.26	895.688	2043.97	1.8335	0.0916967	19.9953	6.05438e-89	9.58312e-87	Up	GO:0071949//FAD binding`molecular_function;GO:0016491//oxidoreductase activity`molecular_function	K22395//K22395`cinnamyl-alcohol dehydrogenase [EC:1.1.1.195]	ko00940//Phenylpropanoid biosynthesis`Biosynthesis of other secondary metabolites`Metabolism;ko01100//Metabolic pathways`Global and overview maps`Metabolism;ko01110//Biosynthesis of secondary metabolites`Global and overview maps`Metabolism	Putative berberine/berberine-like, FAD-binding, type 2 {ECO:0000313|EMBL:OTG30052.1} OS=Helianthus annuus (Common sunflower) ORFNames=HannXRQ_Chr03g0060201 {ECO:0000313|EMBL:OTG30052.1} PE=3	-	XP_022027161.1//berberine bridge enzyme-like 13 isoform X2[Helianthus annuus]	PF01565.25//FAD_binding_4`FAD binding domain
Unigene117496	RCd	RCt	11.6151	607.542	309.579	-5.71643	0.286226	-19.9717	9.70126e-89	1.5296e-86	Down	-	-	-	Ubiquitin/actin fusion protein 1 {ECO:0000313|EMBL:AAP34628.1} Fragment OS=Amorphochlora amoebiformis PE=3	-	KAF0971606.1//hypothetical protein FDP41_010135[Naegleria fowleri]	PF00022.21//Actin`Actin
Unigene3682	RCd	RCt	1509.31	346.659	927.983	2.12212	0.106288	19.9657	1.09472e-88	1.71938e-86	Up	GO:0016020//membrane`cellular_component;GO:0016798//hydrolase activity, acting on glycosyl bonds`molecular_function	K07964//HPSE`heparanase [EC:3.2.1.166]	ko00531//Glycosaminoglycan degradation`Glycan biosynthesis and metabolism`Metabolism;ko01100//Metabolic pathways`Global and overview maps`Metabolism	Uncharacterized protein {ECO:0000313|EMBL:KAD3337707.1} OS=Mikania micrantha ORFNames=E3N88_33227 {ECO:0000313|EMBL:KAD3337707.1} PE=3	-	KAD3337707.1//hypothetical protein E3N88_33227[Mikania micrantha]	PF03662.16//Glyco_hydro_79n`Glycosyl hydrolase family 79, N-terminal domain
Unigene109175	RCd	RCt	25.0963	473.345	249.221	-4.23577	0.212223	-19.959	1.25217e-88	1.95911e-86	Down	-	-	-	-	-	-	-
Unigene110510	RCd	RCt	11.1943	582.871	297.033	-5.70089	0.28589	-19.9409	1.79906e-88	2.80398e-86	Down	GO:0003746//translation elongation factor activity`molecular_function;GO:0003924//GTPase activity`molecular_function;GO:0005525//GTP binding`molecular_function	K03231//EEF1A`elongation factor 1-alpha	ko03013//RNA transport`Translation`Genetic Information Processing	Elongation factor 1-alpha {ECO:0000256|RuleBase:RU000325} Fragment OS=Roombia sp. NY0200 Name=EF-1A {ECO:0000313|EMBL:BAN33724.1} PE=2	-	AHI88404.1//elongation factor-1 alpha, partial[Pygocentrus nattereri]	PF03143.19//GTP_EFTU_D3`Elongation factor Tu C-terminal domain;PF03144.27//GTP_EFTU_D2`Elongation factor Tu domain 2;PF14578.8//GTP_EFTU_D4`Elongation factor Tu domain 4
Unigene10299	RCd	RCt	3348.33	963.568	2155.95	1.79715	0.0903212	19.8973	4.29612e-88	6.67029e-86	Up	GO:0016788//hydrolase activity, acting on ester bonds`molecular_function	-	-	Putative SGNH hydrolase-type esterase domain-containing protein {ECO:0000313|EMBL:OTG01425.1} OS=Helianthus annuus (Common sunflower) ORFNames=HannXRQ_Chr13g0401951 {ECO:0000313|EMBL:OTG01425.1} PE=3	-	KAF5773304.1//putative carboxylesterase[Helianthus annuus]	PF00657.24//Lipase_GDSL`GDSL-like Lipase/Acylhydrolase
Unigene86116	RCd	RCt	18.2867	2319.24	1168.76	-6.98479	0.351438	-19.8749	6.71321e-88	1.03835e-85	Down	GO:0046872//metal ion binding`molecular_function;GO:0051213//dioxygenase activity`molecular_function	-	-	Non-heme dioxygenase N-terminal domain-containing protein {ECO:0000313|EMBL:PWA58959.1} OS=Artemisia annua (Sweet wormwood) ORFNames=CTI12_AA395830 {ECO:0000313|EMBL:PWA58959.1} PE=3	-	PWA58959.1//Non-heme dioxygenase N-terminal domain-containing protein[Artemisia annua]	PF14226.8//DIOX_N`non-haem dioxygenase in morphine synthesis N-terminal
Unigene11052	RCd	RCt	3210.03	9686.93	6448.48	-1.59341	0.0802224	-19.8623	8.61934e-88	1.32813e-85	Down	GO:0005737//cytoplasm`cellular_component;GO:0030145//manganese ion binding`molecular_function;GO:0070006//metalloaminopeptidase activity`molecular_function	K01255//CARP, pepA`leucyl aminopeptidase [EC:3.4.11.1]	ko00480//Glutathione metabolism`Metabolism of other amino acids`Metabolism;ko01100//Metabolic pathways`Global and overview maps`Metabolism	Putative peptidase M17, leucine aminopeptidase/peptidase B {ECO:0000313|EMBL:OTG14114.1} OS=Helianthus annuus (Common sunflower) ORFNames=HannXRQ_Chr09g0245791 {ECO:0000313|EMBL:OTG14114.1} PE=3	-	XP_021981455.2//leucine aminopeptidase 2, chloroplastic[Helianthus annuus]	PF00883.23//Peptidase_M17`Cytosol aminopeptidase family, catalytic domain;PF02789.19//Peptidase_M17_N`Cytosol aminopeptidase family, N-terminal domain
Unigene54707	RCd	RCt	1080.26	178.943	629.601	2.59347	0.130639	19.8522	1.05415e-87	1.61818e-85	Up	GO:0046872//metal ion binding`molecular_function	-	-	Heavy metal-associated domain, HMA {ECO:0000313|EMBL:KVH96781.1} OS=Cynara cardunculus var. scolymus (Globe artichoke) (Cynara scolymus) ORFNames=Ccrd_001125 {ECO:0000313|EMBL:KVH96781.1} PE=4	-	XP_024989102.1//heavy metal-associated isoprenylated plant protein 28-like[Cynara cardunculus var. scolymus]	PF00403.28//HMA`Heavy-metal-associated domain
Unigene57222	RCd	RCt	891.469	151.968	521.719	2.55222	0.128562	19.852	1.05925e-87	1.61989e-85	Up	-	-	-	-	-	-	-
Unigene12146	RCd	RCt	41698.3	135217	88457.7	-1.69721	0.085531	-19.8432	1.26175e-87	1.92236e-85	Down	GO:0004024//alcohol dehydrogenase activity, zinc-dependent`molecular_function;GO:0005829//cytosol`cellular_component;GO:0008270//zinc ion binding`molecular_function;GO:0051903//S-(hydroxymethyl)glutathione dehydrogenase activity`molecular_function;GO:0046294//formaldehyde catabolic process`biological_process	K18857//ADH1`alcohol dehydrogenase class-P [EC:1.1.1.1]	ko00010//Glycolysis / Gluconeogenesis`Carbohydrate metabolism`Metabolism;ko00071//Fatty acid degradation`Lipid metabolism`Metabolism;ko00350//Tyrosine metabolism`Amino acid metabolism`Metabolism;ko00592//alpha-Linolenic acid metabolism`Lipid metabolism`Metabolism;ko00620//Pyruvate metabolism`Carbohydrate metabolism`Metabolism;ko01100//Metabolic pathways`Global and overview maps`Metabolism;ko01110…	Putative alcohol dehydrogenase superfamily, zinc-type, GroES-like, NAD(P)-binding domain protein {ECO:0000313|EMBL:OTG26659.1} OS=Helianthus annuus (Common sunflower) ORFNames=HannXRQ_Chr05g0161061 {ECO:0000313|EMBL:OTG26659.1} PE=3	-	XP_022039657.1//alcohol dehydrogenase 2[Helianthus annuus]	PF00107.28//ADH_zinc_N`Zinc-binding dehydrogenase;PF01262.23//AlaDh_PNT_C`Alanine dehydrogenase/PNT, C-terminal domain;PF16912.7//Glu_dehyd_C`Glucose dehydrogenase C-terminus
Unigene19838	RCd	RCt	272.002	1326.42	799.212	-2.28646	0.115666	-19.7677	5.64616e-87	8.57016e-85	Down	GO:0003746//translation elongation factor activity`molecular_function;GO:0003924//GTPase activity`molecular_function;GO:0005525//GTP binding`molecular_function	K03231//EEF1A`elongation factor 1-alpha	ko03013//RNA transport`Translation`Genetic Information Processing	Elongation factor Tu, chloroplastic {ECO:0000256|ARBA:ARBA00021392} OS=Monoraphidium neglectum ORFNames=MNEG_5220 {ECO:0000313|EMBL:KIZ02743.1} PE=3	-	QIS87926.1//elongation factor 1-alpha-like protein, partial[Salpingoeca prava]	PF00009.29//GTP_EFTU`Elongation factor Tu GTP binding domain;PF03143.19//GTP_EFTU_D3`Elongation factor Tu C-terminal domain;PF03144.27//GTP_EFTU_D2`Elongation factor Tu domain 2;PF14578.8//GTP_EFTU_D4`Elongation factor Tu domain 4
Unigene21111	RCd	RCt	1478.79	4551.68	3015.23	-1.62192	0.0820825	-19.7597	6.62517e-87	1.00188e-84	Down	GO:0003700//DNA-binding transcription factor activity`molecular_function;GO:0005634//nucleus`cellular_component;GO:0003677//DNA binding`molecular_function	-	-	Putative DNA-binding domain-containing protein {ECO:0000313|EMBL:OTG01437.1} OS=Helianthus annuus (Common sunflower) ORFNames=HannXRQ_Chr13g0402081 {ECO:0000313|EMBL:OTG01437.1} PE=4	-	XP_022000955.1//ethylene-responsive transcription factor TINY[Helianthus annuus]	PF00847.22//AP2`AP2 domain
Unigene6352	RCd	RCt	2902.31	665.008	1783.66	2.12566	0.107646	19.7467	8.55793e-87	1.28936e-84	Up	GO:0003951//NAD+ kinase activity`molecular_function;GO:0006952//defense response`biological_process;GO:0004143//diacylglycerol kinase activity`molecular_function;GO:0005524//ATP binding`molecular_function;GO:0007205//protein kinase C-activating G protein-coupled receptor signaling pathway`biological_process	K00901//dgkA, DGK`diacylglycerol kinase (ATP) [EC:2.7.1.107]	ko00561//Glycerolipid metabolism`Lipid metabolism`Metabolism;ko00564//Glycerophospholipid metabolism`Lipid metabolism`Metabolism;ko01100//Metabolic pathways`Global and overview maps`Metabolism;ko01110//Biosynthesis of secondary metabolites`Global and overview maps`Metabolism;ko04070//Phosphatidylinositol signaling system`Signal transduction`Environmental Information Processing	Diacylglycerol kinase {ECO:0000256|RuleBase:RU361128} Short=DAG kinase {ECO:0000256|RuleBase:RU361128} EC=2.7.1.107 {ECO:0000256|RuleBase:RU361128} OS=Mikania micrantha ORFNames=E3N88_26162 {ECO:0000313|EMBL:KAD4385993.1} PE=3	-	KAD4385993.1//hypothetical protein E3N88_26162[Mikania micrantha]	PF00609.21//DAGK_acc`Diacylglycerol kinase accessory domain;PF00781.26//DAGK_cat`Diacylglycerol kinase catalytic domain
Unigene16023	RCd	RCt	2032.48	462.904	1247.69	2.13434	0.10809	19.7459	8.69829e-87	1.30567e-84	Up	GO:0016787//hydrolase activity`molecular_function	-	-	Uncharacterized protein {ECO:0000313|EMBL:KAD6120382.1} OS=Mikania micrantha ORFNames=E3N88_11653 {ECO:0000313|EMBL:KAD6120382.1} PE=4	-	XP_021988344.1//uncharacterized protein C24B11.05[Helianthus annuus]	PF00702.28//Hydrolase`haloacid dehalogenase-like hydrolase;PF13419.8//HAD_2`Haloacid dehalogenase-like hydrolase
Unigene7127	RCd	RCt	4318.72	1387.92	2853.32	1.63762	0.083003	19.7297	1.19916e-86	1.7934e-84	Up	GO:0016021//integral component of membrane`cellular_component;GO:0006817//phosphate ion transport`biological_process;GO:0022857//transmembrane transporter activity`molecular_function;GO:0008643//carbohydrate transport`biological_process	-	-	Putative sugar transporter 14 {ECO:0000313|EMBL:OTG13251.1} OS=Helianthus annuus (Common sunflower) ORFNames=HannXRQ_Chr10g0318451 {ECO:0000313|EMBL:OTG13251.1} PE=3	-	XP_021990466.1//sugar transport protein 14[Helianthus annuus]	PF00083.26//Sugar_tr`Sugar (and other) transporter
Unigene82647	RCd	RCt	51.2701	531.079	291.175	-3.37256	0.171082	-19.7132	1.66236e-86	2.47703e-84	Down	-	-	-	Uncharacterized protein {ECO:0000313|EMBL:JAU31909.1} Fragment OS=Noccaea caerulescens (Alpine penny-cress) (Thlaspi caerulescens) ORFNames=LC_TR8897_c4_g1_i1_g.31824 {ECO:0000313|EMBL:JAU31909.1} PE=4	-	KNC31145.1//hypothetical protein FF38_13950[Lucilia cuprina]	-
Unigene65771	RCd	RCt	2959.44	527.254	1743.35	2.48854	0.126558	19.6632	4.45381e-86	6.61228e-84	Up	GO:0020037//heme binding`molecular_function;GO:0004601//peroxidase activity`molecular_function;GO:0005576//extracellular region`cellular_component;GO:0042744//hydrogen peroxide catabolic process`biological_process;GO:0006979//response to oxidative stress`biological_process;GO:0046872//metal ion binding`molecular_function;GO:0009505//plant-type cell wall`cellular_component;GO:0009506//plasmodesma`…	K00430//E1.11.1.7`peroxidase [EC:1.11.1.7]	ko00940//Phenylpropanoid biosynthesis`Biosynthesis of other secondary metabolites`Metabolism;ko01100//Metabolic pathways`Global and overview maps`Metabolism;ko01110//Biosynthesis of secondary metabolites`Global and overview maps`Metabolism	Peroxidase {ECO:0000256|ARBA:ARBA00012313, ECO:0000256|RuleBase:RU362060} EC=1.11.1.7 {ECO:0000256|ARBA:ARBA00012313, ECO:0000256|RuleBase:RU362060} OS=Helianthus annuus (Common sunflower) ORFNames=HannXRQ_Chr10g0296231 {ECO:0000313|EMBL:OTG11212.1} PE=3	-	XP_021988599.1//peroxidase N1[Helianthus annuus]	PF00141.25//peroxidase`Peroxidase
Unigene35338	RCd	RCt	508.089	19.1605	263.625	4.7282	0.240631	19.6491	5.88059e-86	8.69878e-84	Up	GO:0005737//cytoplasm`cellular_component;GO:0038023//signaling receptor activity`molecular_function;GO:0005634//nucleus`cellular_component;GO:0009738//abscisic acid-activated signaling pathway`biological_process;GO:0006952//defense response`biological_process;GO:0080163//regulation of protein serine/threonine phosphatase activity`biological_process;GO:0004864//protein phosphatase inhibitor activi…	-	-	Putative major allergen Dau c 1 {ECO:0000313|EMBL:OTG32767.1} OS=Helianthus annuus (Common sunflower) ORFNames=HannXRQ_Chr03g0090271 {ECO:0000313|EMBL:OTG32767.1} PE=4	-	XP_022029865.1//root allergen protein[Helianthus annuus]	PF00407.21//Bet_v_1`Pathogenesis-related protein Bet v 1 family
Unigene17427	RCd	RCt	858.435	3187.54	2022.99	-1.89218	0.0963373	-19.6412	6.88127e-86	1.01421e-83	Down	-	-	-	-	-	-	-
Unigene8569	RCd	RCt	1116.09	156.922	636.504	2.83012	0.144111	19.6384	7.26449e-86	1.06683e-83	Up	GO:0022857//transmembrane transporter activity`molecular_function;GO:0016021//integral component of membrane`cellular_component;GO:0016020//membrane`cellular_component;GO:0015297//antiporter activity`molecular_function;GO:0042910//xenobiotic transmembrane transporter activity`molecular_function	-	-	Protein DETOXIFICATION {ECO:0000256|RuleBase:RU004914} Multidrug and toxic compound extrusion protein {ECO:0000256|RuleBase:RU004914} OS=Helianthus annuus (Common sunflower) ORFNames=HannXRQ_Chr10g0277981 {ECO:0000313|EMBL:OTG09576.1} PE=3	-	XP_021987123.1//protein DETOXIFICATION 27[Helianthus annuus]	PF01554.20//MatE`MatE
Unigene2730	RCd	RCt	18556	49314.5	33935.2	-1.41012	0.0718142	-19.6357	7.66048e-86	1.12094e-83	Down	GO:0006633//fatty acid biosynthetic process`biological_process;GO:0046872//metal ion binding`molecular_function;GO:0045300//acyl-[acyl-carrier-protein] desaturase activity`molecular_function;GO:0009507//chloroplast`cellular_component	K03921//FAB2, SSI2, desA1`acyl-[acyl-carrier-protein] desaturase [EC:1.14.19.2 1.14.19.11 1.14.19.26]	ko00061//Fatty acid biosynthesis`Lipid metabolism`Metabolism;ko01040//Biosynthesis of unsaturated fatty acids`Lipid metabolism`Metabolism;ko01100//Metabolic pathways`Global and overview maps`Metabolism;ko01212//Fatty acid metabolism`Global and overview maps`Metabolism	Acyl-[acyl-carrier-protein] desaturase {ECO:0000256|ARBA:ARBA00013943, ECO:0000256|RuleBase:RU000582} EC=1.14.19.- {ECO:0000256|RuleBase:RU000582} OS=Mikania micrantha {ECO:0000313|EMBL:KAD5803601.1} PE=3	-	KAD5803587.1//hypothetical protein E3N88_14947[Mikania micrantha]	PF03405.16//FA_desaturase_2`Fatty acid desaturase
Unigene35117	RCd	RCt	610.518	2224.71	1417.62	-1.86532	0.0950727	-19.6199	1.04596e-85	1.52503e-83	Down	GO:0003700//DNA-binding transcription factor activity`molecular_function	-	-	Uncharacterized protein {ECO:0000313|EMBL:CAB4093914.1} OS=Lactuca saligna (Willowleaf lettuce) ORFNames=LSAL_LOCUS21671 {ECO:0000313|EMBL:CAB4093914.1} PE=4	-	CAB4093914.1//unnamed protein product[Lactuca saligna]	PF13465.8//zf-H2C2_2`Zinc-finger double domain;PF13894.8//zf-C2H2_4`C2H2-type zinc finger;PF13912.8//zf-C2H2_6`C2H2-type zinc finger
Unigene28789	RCd	RCt	6554.87	1952.5	4253.69	1.74721	0.0891581	19.5968	1.64664e-85	2.39228e-83	Up	GO:0005737//cytoplasm`cellular_component;GO:0019853//L-ascorbic acid biosynthetic process`biological_process;GO:0050113//inositol oxygenase activity`molecular_function;GO:0019310//inositol catabolic process`biological_process;GO:0005506//iron ion binding`molecular_function	K00469//MIOX`inositol oxygenase [EC:1.13.99.1]	ko00053//Ascorbate and aldarate metabolism`Carbohydrate metabolism`Metabolism;ko00562//Inositol phosphate metabolism`Carbohydrate metabolism`Metabolism;ko01100//Metabolic pathways`Global and overview maps`Metabolism	Inositol oxygenase {ECO:0000256|ARBA:ARBA00011919, ECO:0000256|RuleBase:RU367039} EC=1.13.99.1 {ECO:0000256|ARBA:ARBA00011919, ECO:0000256|RuleBase:RU367039} Myo-inositol oxygenase {ECO:0000256|RuleBase:RU367039} OS=Helianthus annuus (Common sunflower) ORFNames=HannXRQ_Chr06g0172121 {ECO:0000313|EMBL:OTG22494.1} PE=3	-	XP_021969804.1//inositol oxygenase 2[Helianthus annuus]	PF05153.17//MIOX`Myo-inositol oxygenase
Unigene25503	RCd	RCt	18525.2	7460.5	12992.8	1.31215	0.0670611	19.5665	2.98646e-85	4.32335e-83	Up	-	-	-	-	-	-	-
Unigene14974	RCd	RCt	6.80762	761.724	384.266	-6.80901	0.34803	-19.5644	3.10822e-85	4.48366e-83	Down	GO:0016021//integral component of membrane`cellular_component;GO:0016491//oxidoreductase activity`molecular_function	-	-	NADPH oxidase {ECO:0000313|EMBL:GAQ83716.1} OS=Klebsormidium nitens (Green alga) (Ulothrix nitens) ORFNames=KFL_001590040 {ECO:0000313|EMBL:GAQ83716.1} PE=4	-	XP_003383061.1//PREDICTED: protein DD3-3-like[Amphimedon queenslandica]	-
Unigene24455	RCd	RCt	884.986	3396.8	2140.89	-1.94027	0.0992112	-19.557	3.59705e-85	5.17048e-83	Down	GO:0046872//metal ion binding`molecular_function;GO:0017172//cysteine dioxygenase activity`molecular_function	K10712//ADO`cysteamine dioxygenase [EC:1.13.11.19]	ko00430//Taurine and hypotaurine metabolism`Metabolism of other amino acids`Metabolism;ko01100//Metabolic pathways`Global and overview maps`Metabolism	Cysteine dioxygenase {ECO:0000256|ARBA:ARBA00013133} EC=1.13.11.20 {ECO:0000256|ARBA:ARBA00013133} OS=Mikania micrantha ORFNames=E3N88_14533 {ECO:0000313|EMBL:KAD5803173.1} PE=3	-	KAD5803173.1//hypothetical protein E3N88_14533[Mikania micrantha]	PF07847.14//PCO_ADO`PCO_ADO
Unigene22131	RCd	RCt	1051.05	246.501	648.777	2.09229	0.107167	19.5236	6.91289e-85	9.90174e-83	Up	GO:0009535//chloroplast thylakoid membrane`cellular_component;GO:0005507//copper ion binding`molecular_function;GO:0009055//electron transfer activity`molecular_function	K02638//petE`plastocyanin	ko00195//Photosynthesis`Energy metabolism`Metabolism	Plastocyanin {ECO:0000256|RuleBase:RU363020} OS=Cynara cardunculus var. scolymus (Globe artichoke) (Cynara scolymus) ORFNames=Ccrd_014265 {ECO:0000313|EMBL:KVI07299.1} PE=3	-	XP_021992400.1//plastocyanin-like[Helianthus annuus]	-
Unigene9254	RCd	RCt	61.7818	551.81	306.796	-3.15856	0.161819	-19.5191	7.56215e-85	1.07937e-82	Down	GO:0051321//meiotic cell cycle`biological_process;GO:0000724//double-strand break repair via homologous recombination`biological_process;GO:0043047//single-stranded telomeric DNA binding`molecular_function;GO:0016021//integral component of membrane`cellular_component;GO:0006289//nucleotide-excision repair`biological_process;GO:0005662//DNA replication factor A complex`cellular_component;GO:000626…	K07466//RFA1, RPA1, rpa`replication factor A1	ko03030//DNA replication`Replication and repair`Genetic Information Processing;ko03420//Nucleotide excision repair`Replication and repair`Genetic Information Processing;ko03430//Mismatch repair`Replication and repair`Genetic Information Processing;ko03440//Homologous recombination`Replication and repair`Genetic Information Processing	Putative nucleic acid-binding, OB-fold protein {ECO:0000313|EMBL:OTG18622.1} OS=Helianthus annuus (Common sunflower) ORFNames=HannXRQ_Chr08g0225061 {ECO:0000313|EMBL:OTG18622.1} PE=4	-	XP_021977523.1//replication protein A 70 kDa DNA-binding subunit C[Helianthus annuus]	-
Unigene13236	RCd	RCt	476.227	12.3409	244.284	5.26969	0.270194	19.5034	1.02776e-84	1.46182e-82	Up	GO:0016747//transferase activity, transferring acyl groups other than amino-acyl groups`molecular_function	-	-	Uncharacterized protein {ECO:0000313|EMBL:PLY73543.1} OS=Lactuca sativa (Garden lettuce) ORFNames=LSAT_9X62601 {ECO:0000313|EMBL:PLY73543.1} PE=3	-	PLY73543.1//hypothetical protein LSAT_9X62601[Lactuca sativa]	PF02458.17//Transferase`Transferase family
Unigene95428	RCd	RCt	5382.13	1681.57	3531.85	1.6783	0.0860836	19.4962	1.18312e-84	1.67694e-82	Up	-	-	-	-	-	-	-
Unigene16496	RCd	RCt	2538.88	713.166	1626.02	1.83174	0.0940461	19.477	1.72016e-84	2.42966e-82	Up	GO:0004197//cysteine-type endopeptidase activity`molecular_function	-	-	Putative metacaspase 2 {ECO:0000313|EMBL:OTG14702.1} OS=Helianthus annuus (Common sunflower) ORFNames=HannXRQ_Chr09g0252371 {ECO:0000313|EMBL:OTG14702.1} PE=4	-	XP_021982062.1//metacaspase-1[Helianthus annuus]	PF00656.24//Peptidase_C14`Caspase domain;PF06943.14//zf-LSD1`LSD1 zinc finger;PF13717.8//zinc_ribbon_4`zinc-ribbon domain
Unigene51381	RCd	RCt	545.399	12.0152	278.707	5.50364	0.282663	19.4707	1.94668e-84	2.7401e-82	Up	GO:0016021//integral component of membrane`cellular_component	-	-	Uncharacterized protein {ECO:0000313|EMBL:OTG04562.1} OS=Helianthus annuus (Common sunflower) ORFNames=HannXRQ_Chr12g0363671 {ECO:0000313|EMBL:OTG04562.1} PE=4	-	XP_021999504.1//uncharacterized protein LOC110896501[Helianthus annuus]	-
Unigene49417	RCd	RCt	1761.4	489.648	1125.52	1.84695	0.0948712	19.468	2.05113e-84	2.87716e-82	Up	GO:0047834//D-threo-aldose 1-dehydrogenase activity`molecular_function	-	-	Putative aldo/keto reductase/potassium channel subunit beta {ECO:0000313|EMBL:OTG08409.1} OS=Helianthus annuus (Common sunflower) ORFNames=HannXRQ_Chr11g0341461 {ECO:0000313|EMBL:OTG08409.1} PE=4	-	XP_021993914.1//probable aldo-keto reductase 2[Helianthus annuus]	PF00248.23//Aldo_ket_red`Aldo/keto reductase family
Unigene7669	RCd	RCt	2639.28	677.194	1658.24	1.96235	0.100814	19.465	2.17404e-84	3.0391e-82	Up	GO:0034098//VCP-NPL4-UFD1 AAA ATPase complex`cellular_component;GO:0030433//ubiquitin-dependent ERAD pathway`biological_process;GO:0071712//ER-associated misfolded protein catabolic process`biological_process;GO:0031593//polyubiquitin modification-dependent protein binding`molecular_function	-	-	Putative ubiquitin fusion degradation UFD1 family protein {ECO:0000313|EMBL:OTG29877.1} OS=Helianthus annuus (Common sunflower) ORFNames=HannXRQ_Chr04g0126961 {ECO:0000313|EMBL:OTG29877.1} PE=3	-	XP_022036307.1//uncharacterized protein LOC110938144[Helianthus annuus]	PF02176.20//zf-TRAF`TRAF-type zinc finger;PF03152.16//UFD1`Ubiquitin fusion degradation protein UFD1
Unigene16727	RCd	RCt	5996.68	1927.53	3962.1	1.63743	0.0841612	19.4559	2.59693e-84	3.61783e-82	Up	GO:0004364//glutathione transferase activity`molecular_function;GO:0006749//glutathione metabolic process`biological_process	K00799//GST, gst`glutathione S-transferase [EC:2.5.1.18]	ko00480//Glutathione metabolism`Metabolism of other amino acids`Metabolism;ko01100//Metabolic pathways`Global and overview maps`Metabolism	Uncharacterized protein {ECO:0000313|EMBL:KAD4384392.1} OS=Mikania micrantha ORFNames=E3N88_24560 {ECO:0000313|EMBL:KAD4384392.1} PE=4	-	KAD4384392.1//hypothetical protein E3N88_24560[Mikania micrantha]	PF02798.22//GST_N`Glutathione S-transferase, N-terminal domain;PF13409.8//GST_N_2`Glutathione S-transferase, N-terminal domain;PF13417.8//GST_N_3`Glutathione S-transferase, N-terminal domain
Unigene12699	RCd	RCt	120.451	733.173	426.812	-2.60503	0.133912	-19.4533	2.73027e-84	3.7906e-82	Down	GO:0016788//hydrolase activity, acting on ester bonds`molecular_function	-	-	Putative GDSL-like Lipase/Acylhydrolase superfamily protein {ECO:0000313|EMBL:OTG05555.1} OS=Helianthus annuus (Common sunflower) ORFNames=HannXRQ_Chr12g0374841 {ECO:0000313|EMBL:OTG05555.1} PE=3	-	XP_022035318.1//GDSL esterase/lipase At1g28580[Helianthus annuus]	PF00657.24//Lipase_GDSL`GDSL-like Lipase/Acylhydrolase
Unigene61986	RCd	RCt	922.327	185.735	554.031	2.31183	0.119055	19.4181	5.42218e-84	7.50234e-82	Up	GO:0005739//mitochondrion`cellular_component	-	-	Uncharacterized protein {ECO:0000313|EMBL:PLY97817.1} OS=Lactuca sativa (Garden lettuce) ORFNames=LSAT_9X5460 {ECO:0000313|EMBL:PLY97817.1} PE=4	-	XP_023772278.1//protein SENESCENCE-ASSOCIATED GENE 21, mitochondrial-like[Lactuca sativa]	PF03242.15//LEA_3`Late embryogenesis abundant protein
Unigene10573	RCd	RCt	1240.37	336.091	788.228	1.88378	0.0970497	19.4105	6.2961e-84	8.682e-82	Up	GO:0016021//integral component of membrane`cellular_component;GO:0006865//amino acid transport`biological_process;GO:0005886//plasma membrane`cellular_component	-	-	Putative amino acid permease 1 {ECO:0000313|EMBL:OTG14840.1} OS=Helianthus annuus (Common sunflower) ORFNames=HannXRQ_Chr09g0253871 {ECO:0000313|EMBL:OTG14840.1} PE=4	-	XP_021982190.1//amino acid permease 6[Helianthus annuus]	PF01490.20//Aa_trans`Transmembrane amino acid transporter protein;PF03222.15//Trp_Tyr_perm`Tryptophan/tyrosine permease family
Unigene12466	RCd	RCt	411.291	2006.49	1208.89	-2.2865	0.117806	-19.4091	6.47012e-84	8.89182e-82	Down	GO:0016491//oxidoreductase activity`molecular_function	K05278//FLS`flavonol synthase [EC:1.14.20.6]	ko00941//Flavonoid biosynthesis`Biosynthesis of other secondary metabolites`Metabolism;ko01100//Metabolic pathways`Global and overview maps`Metabolism;ko01110//Biosynthesis of secondary metabolites`Global and overview maps`Metabolism	Flavonol synthase {ECO:0000313|EMBL:ABN79672.1} OS=Rudbeckia hirta (Black-eyed Susan) PE=2	-	ABN79672.1//flavonol synthase[Rudbeckia hirta]	PF03171.22//2OG-FeII_Oxy`2OG-Fe(II) oxygenase superfamily;PF14226.8//DIOX_N`non-haem dioxygenase in morphine synthesis N-terminal
Unigene16553	RCd	RCt	9098.04	2747.1	5922.57	1.72759	0.089032	19.4042	7.11715e-84	9.7481e-82	Up	GO:0045551//cinnamyl-alcohol dehydrogenase activity`molecular_function;GO:0009809//lignin biosynthetic process`biological_process;GO:0008270//zinc ion binding`molecular_function;GO:0016616//oxidoreductase activity, acting on the CH-OH group of donors, NAD or NADP as acceptor`molecular_function	K23232//10HGO`8-hydroxygeraniol dehydrogenase [EC:1.1.1.324]	ko00902//Monoterpenoid biosynthesis`Metabolism of terpenoids and polyketides`Metabolism;ko01100//Metabolic pathways`Global and overview maps`Metabolism;ko01110//Biosynthesis of secondary metabolites`Global and overview maps`Metabolism	Putative mannitol dehydrogenase {ECO:0000313|EMBL:OTF98327.1} OS=Helianthus annuus (Common sunflower) ORFNames=HannXRQ_Chr14g0444411 {ECO:0000313|EMBL:OTF98327.1} PE=3	-	XP_022009971.1//mannitol dehydrogenase-like[Helianthus annuus]	PF00107.28//ADH_zinc_N`Zinc-binding dehydrogenase;PF01262.23//AlaDh_PNT_C`Alanine dehydrogenase/PNT, C-terminal domain;PF02737.20//3HCDH_N`3-hydroxyacyl-CoA dehydrogenase, NAD binding domain;PF02826.21//2-Hacid_dh_C`D-isomer specific 2-hydroxyacid dehydrogenase, NAD binding domain;PF03446.17//NAD_binding_2`NAD binding domain of 6-phosphogluconate dehydrogenase;PF13602.8//ADH_zinc_N_2`Zinc-binding…
Unigene34263	RCd	RCt	6198.14	1174.31	3686.22	2.39989	0.123907	19.3685	1.42234e-83	1.94158e-81	Up	GO:0003700//DNA-binding transcription factor activity`molecular_function	-	-	Uncharacterized protein {ECO:0000313|EMBL:KAD6119071.1} OS=Mikania micrantha ORFNames=E3N88_10342 {ECO:0000313|EMBL:KAD6119071.1} PE=4	-	KAD6119071.1//hypothetical protein E3N88_10342[Mikania micrantha]	PF00096.28//zf-C2H2`Zinc finger, C2H2 type;PF13894.8//zf-C2H2_4`C2H2-type zinc finger;PF13912.8//zf-C2H2_6`C2H2-type zinc finger
Unigene7572	RCd	RCt	900.606	127.371	513.988	2.82192	0.145706	19.3673	1.45795e-83	1.98354e-81	Up	GO:0016491//oxidoreductase activity`molecular_function	-	-	Putative glucose/ribitol dehydrogenase {ECO:0000313|EMBL:OTG30903.1} OS=Helianthus annuus (Common sunflower) ORFNames=HannXRQ_Chr03g0069571 {ECO:0000313|EMBL:OTG30903.1} PE=4	-	XP_022028003.1//secoisolariciresinol dehydrogenase isoform X2[Helianthus annuus]	PF00106.27//adh_short`short chain dehydrogenase;PF00670.23//AdoHcyase_NAD`S-adenosyl-L-homocysteine hydrolase, NAD binding domain;PF02737.20//3HCDH_N`3-hydroxyacyl-CoA dehydrogenase, NAD binding domain;PF08659.12//KR`KR domain;PF13561.8//adh_short_C2`Enoyl-(Acyl carrier protein) reductase
Unigene26381	RCd	RCt	1836.08	379.783	1107.93	2.27337	0.117442	19.3574	1.76564e-83	2.39414e-81	Up	-	-	-	Retrotrans_gag domain-containing protein {ECO:0000259|Pfam:PF03732} OS=Mikania micrantha ORFNames=E3N88_23672 {ECO:0000313|EMBL:KAD4586071.1} PE=4	-	KAF5775135.1//putative nucleotidyltransferase, Ribonuclease H[Helianthus annuus]	PF03732.19//Retrotrans_gag`Retrotransposon gag protein;PF19259.1//Ty3_capsid`Ty3 transposon capsid-like protein
Unigene600	RCd	RCt	7.80403	605.242	306.523	-6.27607	0.324392	-19.3471	2.15473e-83	2.91203e-81	Down	-	-	-	-	-	-	PF01345.20//DUF11`Domain of unknown function DUF11
Unigene11539	RCd	RCt	95.3004	730.799	413.05	-2.93788	0.151876	-19.3439	2.2931e-83	3.08877e-81	Down	-	-	-	-	-	-	-
Unigene17609	RCd	RCt	20.6639	431.412	226.038	-4.38091	0.226511	-19.3408	2.43534e-83	3.26955e-81	Down	-	-	-	-	-	-	-
Unigene12221	RCd	RCt	4250.66	1192	2721.33	1.83423	0.0948463	19.339	2.5243e-83	3.37782e-81	Up	GO:0019419//sulfate reduction`biological_process;GO:0016671//oxidoreductase activity, acting on a sulfur group of donors, disulfide as acceptor`molecular_function	K05907//APR`adenylyl-sulfate reductase (glutathione) [EC:1.8.4.9]	ko00920//Sulfur metabolism`Energy metabolism`Metabolism;ko01100//Metabolic pathways`Global and overview maps`Metabolism	Thioredoxin domain-containing protein {ECO:0000259|PROSITE:PS51352} OS=Mikania micrantha ORFNames=E3N88_05230 {ECO:0000313|EMBL:KAD7117962.1} PE=4	-	KAD7117962.1//hypothetical protein E3N88_05230[Mikania micrantha]	PF00085.22//Thioredoxin`Thioredoxin;PF01507.21//PAPS_reduct`Phosphoadenosine phosphosulfate reductase family;PF13098.8//Thioredoxin_2`Thioredoxin-like domain
Unigene14320	RCd	RCt	52.1042	533.128	292.616	-3.35767	0.173876	-19.3107	4.36788e-83	5.82561e-81	Down	GO:0003723//RNA binding`molecular_function	K13126//PABPC`polyadenylate-binding protein	ko03013//RNA transport`Translation`Genetic Information Processing;ko03015//mRNA surveillance pathway`Translation`Genetic Information Processing;ko03018//RNA degradation`Folding, sorting and degradation`Genetic Information Processing	Multiple RNA-binding domain-containing protein 1 {ECO:0000313|EMBL:JAT40400.1} Fragment OS=Anthurium amnicola ORFNames=g.164698 {ECO:0000313|EMBL:JAT40400.1} PE=4	-	EPZ31985.1//Polyadenylate binding protein domain-containing protein[Rozella allomycis CSF55]	PF00076.24//RRM_1`RNA recognition motif. (a.k.a. RRM, RBD, or RNP domain);PF08206.13//OB_RNB`Ribonuclease B OB domain
Unigene13343	RCd	RCt	5652.89	1940.17	3796.53	1.54287	0.0799142	19.3066	4.72395e-83	6.27992e-81	Up	GO:0008194//UDP-glycosyltransferase activity`molecular_function;GO:0043231//intracellular membrane-bounded organelle`cellular_component	-	-	Putative UDP-glucuronosyl/UDP-glucosyltransferase {ECO:0000313|EMBL:OTF86012.1} OS=Helianthus annuus (Common sunflower) ORFNames=HannXRQ_Chr17g0546111 {ECO:0000313|EMBL:OTF86012.1} PE=4	-	XP_022022759.1//UDP-glycosyltransferase 83A1[Helianthus annuus]	-
Unigene3684	RCd	RCt	79.9907	688.199	384.095	-3.10341	0.160883	-19.2899	6.53453e-83	8.65857e-81	Down	-	-	-	-	-	-	-
Unigene7776	RCd	RCt	503.019	19.8285	261.424	4.66544	0.242407	19.2463	1.51554e-82	2.00164e-80	Up	GO:0016887//ATPase activity`molecular_function;GO:0005524//ATP binding`molecular_function	K03283//HSPA1s`heat shock 70kDa protein 1/2/6/8	ko03040//Spliceosome`Transcription`Genetic Information Processing;ko04141//Protein processing in endoplasmic reticulum`Folding, sorting and degradation`Genetic Information Processing;ko04144//Endocytosis`Transport and catabolism`Cellular Processes	Uncharacterized protein {ECO:0000313|EMBL:CAB4097510.1} OS=Lactuca saligna (Willowleaf lettuce) ORFNames=LSAL_LOCUS25065 {ECO:0000313|EMBL:CAB4097510.1} PE=3	-	CAB4097510.1//unnamed protein product[Lactuca saligna]	PF00012.22//HSP70`Hsp70 protein;PF02782.18//FGGY_C`FGGY family of carbohydrate kinases, C-terminal domain;PF06098.13//Radial_spoke_3`Radial spoke protein 3;PF06723.15//MreB_Mbl`MreB/Mbl protein
Unigene36535	RCd	RCt	1877.82	527.746	1202.78	1.83092	0.0952399	19.2243	2.31743e-82	3.05084e-80	Up	-	-	-	-	-	-	-
Unigene22970	RCd	RCt	50.9428	537.678	294.31	-3.39981	0.176925	-19.2161	2.71259e-82	3.55953e-80	Down	-	K08770//UBC`ubiquitin C	ko04120//Ubiquitin mediated proteolysis`Folding, sorting and degradation`Genetic Information Processing	Polyubiquitin {ECO:0000313|EMBL:CAA11269.1} OS=Nicotiana tabacum (Common tobacco) Name=TUQG4 {ECO:0000313|EMBL:CAA11269.1} PE=4	-	KAF0338963.1//ATP-dependent protein binding protein[Gigaspora margarita]	PF00240.25//ubiquitin`Ubiquitin family;PF02821.18//Staphylokinase`Staphylokinase/Streptokinase family;PF04359.16//DUF493`Protein of unknown function (DUF493);PF06149.14//DUF969`Protein of unknown function (DUF969);PF06234.14//TmoB`Toluene-4-monooxygenase system protein B (TmoB);PF06427.13//UDP-g_GGTase`UDP-glucose:Glycoprotein Glucosyltransferase;PF08337.14//Plexin_cytopl`Plexin cytoplasmic RasGA…
Unigene18185	RCd	RCt	529.646	2106.3	1317.97	-1.99108	0.103672	-19.2055	3.33161e-82	4.35776e-80	Down	GO:0016021//integral component of membrane`cellular_component	-	-	Transmembrane protein {ECO:0000313|EMBL:KAA3475845.1} OS=Gossypium australe ORFNames=EPI10_025976 {ECO:0000313|EMBL:KAA3475845.1} PE=4	-	KAA3475845.1//transmembrane protein[Gossypium australe]	-
Unigene29388	RCd	RCt	130.492	737.715	434.103	-2.49965	0.130155	-19.2053	3.34503e-82	4.36129e-80	Down	-	-	-	Uncharacterized protein {ECO:0000313|EMBL:KAD2393465.1} OS=Mikania micrantha ORFNames=E3N88_40442 {ECO:0000313|EMBL:KAD2393465.1} PE=4	-	KAD2393465.1//hypothetical protein E3N88_40442[Mikania micrantha]	PF01842.27//ACT`ACT domain;PF13291.8//ACT_4`ACT domain;PF13740.8//ACT_6`ACT domain
Unigene28079	RCd	RCt	1180.68	190.326	685.501	2.63303	0.137191	19.1924	4.28068e-82	5.56339e-80	Up	GO:0020037//heme binding`molecular_function;GO:0004601//peroxidase activity`molecular_function;GO:0005576//extracellular region`cellular_component;GO:0042744//hydrogen peroxide catabolic process`biological_process;GO:0006979//response to oxidative stress`biological_process;GO:0046872//metal ion binding`molecular_function;GO:0009505//plant-type cell wall`cellular_component;GO:0009506//plasmodesma`…	K00430//E1.11.1.7`peroxidase [EC:1.11.1.7]	ko00940//Phenylpropanoid biosynthesis`Biosynthesis of other secondary metabolites`Metabolism;ko01100//Metabolic pathways`Global and overview maps`Metabolism;ko01110//Biosynthesis of secondary metabolites`Global and overview maps`Metabolism	Peroxidase {ECO:0000256|ARBA:ARBA00012313, ECO:0000256|RuleBase:RU362060} EC=1.11.1.7 {ECO:0000256|ARBA:ARBA00012313, ECO:0000256|RuleBase:RU362060} OS=Helianthus annuus (Common sunflower) ORFNames=HannXRQ_Chr13g0399671 {ECO:0000313|EMBL:OTG01215.1} PE=3	-	XP_022000750.1//peroxidase 21[Helianthus annuus]	PF00141.25//peroxidase`Peroxidase
Unigene58311	RCd	RCt	541.882	31.8568	286.869	4.08871	0.213452	19.1552	8.76099e-82	1.13499e-79	Up	GO:0005975//carbohydrate metabolic process`biological_process;GO:0030246//carbohydrate binding`molecular_function;GO:0004553//hydrolase activity, hydrolyzing O-glycosyl compounds`molecular_function	-	-	Putative beta-glucanase, Concanavalin A-like lectin/glucanase domain protein {ECO:0000313|EMBL:OTF92975.1} OS=Helianthus annuus (Common sunflower) ORFNames=HannXRQ_Chr16g0527851 {ECO:0000313|EMBL:OTF92975.1} PE=4	-	KAF5781808.1//putative xyloglucan:xyloglucosyl transferase[Helianthus annuus]	PF00722.23//Glyco_hydro_16`Glycosyl hydrolases family 16
Unigene28700	RCd	RCt	2212.53	529.236	1370.88	2.0635	0.107778	19.1459	1.0467e-81	1.3517e-79	Up	-	K08770//UBC`ubiquitin C	ko04120//Ubiquitin mediated proteolysis`Folding, sorting and degradation`Genetic Information Processing	Ubiquitin C {ECO:0000313|EMBL:AST35778.1} OS=Phoebe bournei Name=UBQ4 {ECO:0000313|EMBL:AST35778.1} PE=2	-	AST35778.1//ubiquitin C[Phoebe bournei]	PF00240.25//ubiquitin`Ubiquitin family;PF02518.28//HATPase_c`Histidine kinase-, DNA gyrase B-, and HSP90-like ATPase;PF06234.14//TmoB`Toluene-4-monooxygenase system protein B (TmoB);PF10302.11//DUF2407`DUF2407 ubiquitin-like domain;PF11976.10//Rad60-SLD`Ubiquitin-2 like Rad60 SUMO-like;PF12977.9//DUF3861`Domain of Unknown Function with PDB structure (DUF3861);PF13019.8//Sde2_N_Ubi`Silencing defec…
Unigene73605	RCd	RCt	8.39736	610.966	309.682	-6.17075	0.322437	-19.1378	1.22256e-81	1.57382e-79	Down	GO:0003735//structural constituent of ribosome`molecular_function;GO:0005840//ribosome`cellular_component;GO:0006412//translation`biological_process	K02870//RP-L12e, RPL12`large subunit ribosomal protein L12e	ko03010//Ribosome`Translation`Genetic Information Processing	RL12, ribosomal protein 12 60S {ECO:0000313|EMBL:OAO12017.1} OS=Blastocystis sp. subtype 1 (strain ATCC 50177 / NandII) ORFNames=AV274_6341 {ECO:0000313|EMBL:OAO12017.1} PE=3	-	XP_015365456.1//PREDICTED: 60S ribosomal protein L12[Diuraphis noxia]	PF00298.21//Ribosomal_L11`Ribosomal protein L11, RNA binding domain;PF03946.16//Ribosomal_L11_N`Ribosomal protein L11, N-terminal domain
Unigene20747	RCd	RCt	2120.77	7600.05	4860.41	-1.84144	0.0962954	-19.1229	1.62899e-81	2.0904e-79	Down	GO:0046872//metal ion binding`molecular_function	-	-	C3H1-type domain-containing protein {ECO:0000259|PROSITE:PS50103} OS=Mikania micrantha ORFNames=E3N88_27320 {ECO:0000313|EMBL:KAD4178729.1} PE=4	-	KAD4178729.1//hypothetical protein E3N88_27320[Mikania micrantha]	PF00642.26//zf-CCCH`Zinc finger C-x8-C-x5-C-x3-H type (and similar);PF16131.7//Torus`Torus domain;PF18345.3//zf_CCCH_4`Zinc finger domain
Unigene20684	RCd	RCt	716.12	2648.72	1682.42	-1.88662	0.0986861	-19.1173	1.81086e-81	2.31648e-79	Down	GO:0043565//sequence-specific DNA binding`molecular_function;GO:0006351//transcription, DNA-templated`biological_process	-	-	Putative transcription factor TGA like domain-containing protein {ECO:0000313|EMBL:OTG00303.1} OS=Helianthus annuus (Common sunflower) ORFNames=HannXRQ_Chr13g0389491 {ECO:0000313|EMBL:OTG00303.1} PE=4	-	XP_021999932.1//protein DOG1-like 3[Helianthus annuus]	PF14144.8//DOG1`Seed dormancy control
Unigene89256	RCd	RCt	607.031	69.0875	338.059	3.13428	0.164007	19.1107	2.05859e-81	2.62513e-79	Up	GO:0004497//monooxygenase activity`molecular_function;GO:0016021//integral component of membrane`cellular_component;GO:0016705//oxidoreductase activity, acting on paired donors, with incorporation or reduction of molecular oxygen`molecular_function;GO:0005506//iron ion binding`molecular_function;GO:0020037//heme binding`molecular_function	-	-	Putative cytochrome P450 {ECO:0000313|EMBL:OTG04899.1} OS=Helianthus annuus (Common sunflower) ORFNames=HannXRQ_Chr12g0367531 {ECO:0000313|EMBL:OTG04899.1} PE=3	-	XP_035836806.1//cytochrome P450 CYP72A219 isoform X2[Helianthus annuus]	PF00067.24//p450`Cytochrome P450
Unigene62622	RCd	RCt	144.913	760.334	452.623	-2.39098	0.125133	-19.1074	2.19095e-81	2.78518e-79	Down	GO:0006869//lipid transport`biological_process	-	-	AAI domain-containing protein {ECO:0000259|Pfam:PF14368} OS=Helianthus annuus (Common sunflower) ORFNames=HannXRQ_Chr09g0262751 {ECO:0000313|EMBL:OTG15655.1} PE=4	-	KAF5791427.1//putative bifunctional inhibitor/plant lipid transfer protein/seed storage helical[Helianthus annuus]	PF14368.8//LTP_2`Probable lipid transfer
Unigene14891	RCd	RCt	55.4265	14518.7	7287.05	-8.03218	0.420481	-19.1024	2.41209e-81	3.05675e-79	Down	GO:0046872//metal ion binding`molecular_function;GO:0016491//oxidoreductase activity`molecular_function	K06892//F6H`feruloyl-CoA 6-hydroxylase [EC:1.14.11.61]	ko00940//Phenylpropanoid biosynthesis`Biosynthesis of other secondary metabolites`Metabolism;ko01110//Biosynthesis of secondary metabolites`Global and overview maps`Metabolism	2-oxoglutarate (2OG) and Fe(II)-dependent oxygenase superfamily protein {ECO:0000313|EMBL:PWA76167.1} OS=Artemisia annua (Sweet wormwood) ORFNames=CTI12_AA236860 {ECO:0000313|EMBL:PWA76167.1} PE=3	-	GEV15931.1//feruloyl CoA ortho-hydroxylase 1-like[Tanacetum cinerariifolium]	PF14226.8//DIOX_N`non-haem dioxygenase in morphine synthesis N-terminal
Unigene33508	RCd	RCt	9.79898	497.368	253.584	-5.65893	0.296815	-19.0655	4.88426e-81	6.17039e-79	Down	-	-	-	-	-	-	-
Unigene5156	RCd	RCt	50.338	493.021	271.679	-3.29341	0.172792	-19.06	5.4278e-81	6.83584e-79	Down	GO:0003746//translation elongation factor activity`molecular_function;GO:0016021//integral component of membrane`cellular_component;GO:0003924//GTPase activity`molecular_function;GO:0005840//ribosome`cellular_component;GO:0005525//GTP binding`molecular_function	-	-	Ribosomal protein S5/Elongation factor G/III/V family protein {ECO:0000313|EMBL:PWA54934.1} OS=Artemisia annua (Sweet wormwood) ORFNames=CTI12_AA431820 {ECO:0000313|EMBL:PWA54934.1} PE=3	-	XP_004337289.1//eukaryotic translation elongation factor 2, putative[Acanthamoeba castellanii str. Neff]	PF00009.29//GTP_EFTU`Elongation factor Tu GTP binding domain;PF00679.26//EFG_C`Elongation factor G C-terminus;PF01926.25//MMR_HSR1`50S ribosome-binding GTPase;PF03144.27//GTP_EFTU_D2`Elongation factor Tu domain 2;PF03764.20//EFG_IV`Elongation factor G, domain IV;PF14492.8//EFG_III`Elongation Factor G, domain III
Unigene9564	RCd	RCt	859.463	2813.63	1836.55	-1.71091	0.0898017	-19.0521	6.31301e-81	7.92614e-79	Down	-	-	-	-	-	-	-
Unigene398	RCd	RCt	8.18532	545.22	276.703	-6.06345	0.318434	-19.0415	7.72865e-81	9.67365e-79	Down	-	-	-	-	-	WP_076384422.1//T9SS type A sorting domain-containing protein[Kaistella chaponensis]	-
Unigene64471	RCd	RCt	39.7402	522.223	280.982	-3.71609	0.195188	-19.0385	8.17651e-81	1.02028e-78	Down	-	-	-	-	-	-	-
Unigene12469	RCd	RCt	13.8148	467.859	240.837	-5.07217	0.266449	-19.0362	8.55423e-81	1.06415e-78	Down	-	K02133//ATPeF1B, ATP5B, ATP2`F-type H+-transporting ATPase subunit beta [EC:7.1.2.2]	ko00190//Oxidative phosphorylation`Energy metabolism`Metabolism;ko01100//Metabolic pathways`Global and overview maps`Metabolism	Hypothetical protein {ECO:0000313|EMBL:CAD8985820.1} OS=Hemiselmis andersenii (Cryptophyte alga) ORFNames=HAND00432_LOCUS36833 {ECO:0000313|EMBL:CAD8985820.1} PE=4	-	KZV69755.1//ATP2, beta subunit of the F1 sector of mitochondrial F1F0 ATP synthase[Peniophora sp. CONT]	PF00006.27//ATP-synt_ab`ATP synthase alpha/beta family, nucleotide-binding domain;PF02874.25//ATP-synt_ab_N`ATP synthase alpha/beta family, beta-barrel domain;PF03193.18//RsgA_GTPase`RsgA GTPase
Unigene1840	RCd	RCt	10839.1	4017.18	7428.16	1.43195	0.0753417	19.0061	1.51894e-80	1.88381e-78	Up	GO:0003824//catalytic activity`molecular_function	K09753//CCR`cinnamoyl-CoA reductase [EC:1.2.1.44]	ko00940//Phenylpropanoid biosynthesis`Biosynthesis of other secondary metabolites`Metabolism;ko01100//Metabolic pathways`Global and overview maps`Metabolism;ko01110//Biosynthesis of secondary metabolites`Global and overview maps`Metabolism	Epimerase domain-containing protein {ECO:0000259|Pfam:PF01370} OS=Mikania micrantha ORFNames=E3N88_39520 {ECO:0000313|EMBL:KAD2806143.1} PE=4	-	KAD2806143.1//hypothetical protein E3N88_39520[Mikania micrantha]	PF00106.27//adh_short`short chain dehydrogenase;PF01073.21//3Beta_HSD`3-beta hydroxysteroid dehydrogenase/isomerase family;PF01370.23//Epimerase`NAD dependent epimerase/dehydratase family;PF02719.17//Polysacc_synt_2`Polysaccharide biosynthesis protein;PF05368.15//NmrA`NmrA-like family;PF07993.14//NAD_binding_4`Male sterility protein;PF08659.12//KR`KR domain;PF13460.8//NAD_binding_10`NAD(P)H-bindi…
Unigene15261	RCd	RCt	1848.16	432.5	1140.33	2.09521	0.110255	19.0033	1.60088e-80	1.9794e-78	Up	GO:0005737//cytoplasm`cellular_component;GO:0004372//glycine hydroxymethyltransferase activity`molecular_function;GO:0006730//one-carbon metabolic process`biological_process;GO:0050897//cobalt ion binding`molecular_function;GO:0006565//L-serine catabolic process`biological_process;GO:0070905//serine binding`molecular_function;GO:0035999//tetrahydrofolate interconversion`biological_process;GO:0019…	K00600//glyA, SHMT`glycine hydroxymethyltransferase [EC:2.1.2.1]	ko00260//Glycine, serine and threonine metabolism`Amino acid metabolism`Metabolism;ko00460//Cyanoamino acid metabolism`Metabolism of other amino acids`Metabolism;ko00630//Glyoxylate and dicarboxylate metabolism`Carbohydrate metabolism`Metabolism;ko00670//One carbon pool by folate`Metabolism of cofactors and vitamins`Metabolism;ko01100//Metabolic pathways`Global and overview maps`Metabolism;ko0111…	Serine hydroxymethyltransferase {ECO:0000256|RuleBase:RU000585} EC=2.1.2.1 {ECO:0000256|RuleBase:RU000585} OS=Lactuca sativa (Garden lettuce) ORFNames=LSAT_5X105641 {ECO:0000313|EMBL:PLY76591.1} PE=3	-	XP_023730255.1//serine hydroxymethyltransferase 6-like[Lactuca sativa]	PF00464.21//SHMT`Serine hydroxymethyltransferase
Unigene8643	RCd	RCt	5832.62	2162.5	3997.56	1.4315	0.0754101	18.9829	2.35984e-80	2.90896e-78	Up	GO:0020037//heme binding`molecular_function;GO:0006979//response to oxidative stress`biological_process;GO:0005576//extracellular region`cellular_component;GO:0042744//hydrogen peroxide catabolic process`biological_process;GO:0046872//metal ion binding`molecular_function;GO:0004601//peroxidase activity`molecular_function	K00430//E1.11.1.7`peroxidase [EC:1.11.1.7]	ko00940//Phenylpropanoid biosynthesis`Biosynthesis of other secondary metabolites`Metabolism;ko01100//Metabolic pathways`Global and overview maps`Metabolism;ko01110//Biosynthesis of secondary metabolites`Global and overview maps`Metabolism	Peroxidase {ECO:0000256|ARBA:ARBA00012313, ECO:0000256|RuleBase:RU362060} EC=1.11.1.7 {ECO:0000256|ARBA:ARBA00012313, ECO:0000256|RuleBase:RU362060} OS=Mikania micrantha ORFNames=E3N88_30153 {ECO:0000313|EMBL:KAD3640930.1} PE=3	-	KAD3640930.1//hypothetical protein E3N88_30153[Mikania micrantha]	PF00141.25//peroxidase`Peroxidase
Unigene53974	RCd	RCt	9.86022	492.857	251.359	-5.64507	0.297443	-18.9786	2.56095e-80	3.14734e-78	Down	-	-	-	-	-	-	-
Unigene55607	RCd	RCt	1064.29	177.106	620.7	2.58778	0.136447	18.9654	3.29403e-80	4.03607e-78	Up	-	-	-	Uncharacterized protein {ECO:0000313|EMBL:KAD0929799.1} OS=Mikania micrantha ORFNames=E3N88_43544 {ECO:0000313|EMBL:KAD0929799.1} PE=4	-	KAD0929799.1//hypothetical protein E3N88_43544[Mikania micrantha]	-
Unigene26107	RCd	RCt	282.22	1399.38	840.802	-2.30997	0.121875	-18.9536	4.12153e-80	5.03483e-78	Down	-	-	-	Putative ACT domain-containing protein {ECO:0000313|EMBL:OTG04677.1} OS=Helianthus annuus (Common sunflower) ORFNames=HannXRQ_Chr12g0365001 {ECO:0000313|EMBL:OTG04677.1} PE=4	-	XP_021997449.1//ACT domain-containing protein ACR4[Helianthus annuus]	-
Unigene5028	RCd	RCt	4245.66	16557.4	10401.5	-1.96343	0.103661	-18.9409	5.24587e-80	6.38912e-78	Down	GO:0016740//transferase activity`molecular_function	-	-	Putative pyridoxal phosphate-dependent transferase {ECO:0000313|EMBL:OTF94199.1} OS=Helianthus annuus (Common sunflower) ORFNames=HannXRQ_Chr15g0469501 {ECO:0000313|EMBL:OTF94199.1} PE=4	-	XP_022010936.2//probable cysteine desulfurase[Helianthus annuus]	PF00266.21//Aminotran_5`Aminotransferase class-V
Unigene94432	RCd	RCt	1322.35	359.523	840.937	1.87903	0.0992125	18.9395	5.39266e-80	6.5483e-78	Up	GO:0047834//D-threo-aldose 1-dehydrogenase activity`molecular_function	-	-	Aldo_ket_red domain-containing protein {ECO:0000259|Pfam:PF00248} OS=Mikania micrantha ORFNames=E3N88_42719 {ECO:0000313|EMBL:KAD1501659.1} PE=4	-	KAD1501659.1//hypothetical protein E3N88_42719[Mikania micrantha]	PF00248.23//Aldo_ket_red`Aldo/keto reductase family
Unigene7666	RCd	RCt	8166.02	2872.39	5519.21	1.50743	0.0796387	18.9284	6.65534e-80	8.05752e-78	Up	-	-	-	-	-	-	-
Unigene6535	RCd	RCt	498.466	56.509	277.487	3.14092	0.166383	18.8777	1.73991e-79	2.10023e-77	Up	-	-	-	Uncharacterized protein {ECO:0000313|EMBL:KAD3068871.1} OS=Mikania micrantha ORFNames=E3N88_36751 {ECO:0000313|EMBL:KAD3068871.1} PE=4	-	KAD3068871.1//hypothetical protein E3N88_36751[Mikania micrantha]	-
Unigene59632	RCd	RCt	25.9565	464.915	245.436	-4.16891	0.220855	-18.8762	1.78983e-79	2.1541e-77	Down	-	-	-	-	-	-	-
Unigene41086	RCd	RCt	11.5974	454.851	233.224	-5.29925	0.280883	-18.8664	2.15462e-79	2.58548e-77	Down	-	-	-	-	-	-	-
Unigene65244	RCd	RCt	39.3256	436.821	238.073	-3.47175	0.1843	-18.8374	3.72655e-79	4.45859e-77	Down	-	-	-	-	-	-	-
Unigene151817	RCd	RCt	132.522	942.715	537.619	-2.82807	0.150145	-18.8355	3.86162e-79	4.60665e-77	Down	-	-	-	-	-	-	-
Unigene17517	RCd	RCt	3334.01	9230.66	6282.34	-1.4691	0.0780935	-18.812	6.01928e-79	7.1596e-77	Down	GO:0000015//phosphopyruvate hydratase complex`cellular_component;GO:0000287//magnesium ion binding`molecular_function;GO:0004634//phosphopyruvate hydratase activity`molecular_function;GO:0032889//regulation of vacuole fusion, non-autophagic`biological_process;GO:0006096//glycolytic process`biological_process	K01689//ENO, eno`enolase [EC:4.2.1.11]	ko00010//Glycolysis / Gluconeogenesis`Carbohydrate metabolism`Metabolism;ko01100//Metabolic pathways`Global and overview maps`Metabolism;ko01110//Biosynthesis of secondary metabolites`Global and overview maps`Metabolism;ko01200//Carbon metabolism`Global and overview maps`Metabolism;ko01230//Biosynthesis of amino acids`Global and overview maps`Metabolism;ko03018//RNA degradation`Folding, sorting a…	Phosphopyruvate hydratase {ECO:0000256|ARBA:ARBA00012058} EC=4.2.1.11 {ECO:0000256|ARBA:ARBA00012058} OS=Helianthus annuus (Common sunflower) ORFNames=HannXRQ_Chr11g0351111 {ECO:0000313|EMBL:OTG09270.1} PE=3	-	XP_021994724.1//enolase[Helianthus annuus]	PF00113.24//Enolase_C`Enolase, C-terminal TIM barrel domain;PF07476.13//MAAL_C`Methylaspartate ammonia-lyase C-terminus;PF13378.8//MR_MLE_C`Enolase C-terminal domain-like
Unigene49798	RCd	RCt	5.71669	753.859	379.788	-7.02961	0.373799	-18.8059	6.75986e-79	8.01703e-77	Down	GO:0003735//structural constituent of ribosome`molecular_function;GO:0015934//large ribosomal subunit`cellular_component;GO:0003723//RNA binding`molecular_function;GO:0006412//translation`biological_process	K02938//RP-L8e, RPL8`large subunit ribosomal protein L8e	ko03010//Ribosome`Translation`Genetic Information Processing	60S ribosomal protein L8-1-like {ECO:0000313|RefSeq:XP_015880929.1} OS=Ziziphus jujuba (Chinese jujube) (Ziziphus sativa) Name=LOC107416893 {ECO:0000313|RefSeq:XP_015880929.1} PE=3	-	RWS01348.1//60S ribosomal protein L8-like protein[Dinothrombium tinctorium]	PF00181.25//Ribosomal_L2`Ribosomal Proteins L2, RNA binding domain;PF03947.20//Ribosomal_L2_C`Ribosomal Proteins L2, C-terminal domain
Unigene36328	RCd	RCt	519.38	10.408	264.894	5.64324	0.300158	18.8009	7.42204e-79	8.77678e-77	Up	-	-	-	-	-	OGX23699.1//hypothetical protein A3J51_06375[Omnitrophica WOR_2 bacterium RIFCSPHIGHO2_02_FULL_45_21]	PF00564.26//PB1`PB1 domain
Unigene26849	RCd	RCt	20.0976	507.096	263.597	-4.66033	0.247884	-18.8004	7.48813e-79	8.82926e-77	Down	GO:0020037//heme binding`molecular_function;GO:0006979//response to oxidative stress`biological_process;GO:0005576//extracellular region`cellular_component;GO:0042744//hydrogen peroxide catabolic process`biological_process;GO:0046872//metal ion binding`molecular_function;GO:0004601//peroxidase activity`molecular_function	K00430//E1.11.1.7`peroxidase [EC:1.11.1.7]	ko00940//Phenylpropanoid biosynthesis`Biosynthesis of other secondary metabolites`Metabolism;ko01100//Metabolic pathways`Global and overview maps`Metabolism;ko01110//Biosynthesis of secondary metabolites`Global and overview maps`Metabolism	Peroxidase {ECO:0000256|ARBA:ARBA00012313, ECO:0000256|RuleBase:RU362060} EC=1.11.1.7 {ECO:0000256|ARBA:ARBA00012313, ECO:0000256|RuleBase:RU362060} OS=Lactuca saligna (Willowleaf lettuce) ORFNames=LSAL_LOCUS26757 {ECO:0000313|EMBL:CAB4099300.1} PE=3	-	CAB4099300.1//unnamed protein product[Lactuca saligna]	PF00141.25//peroxidase`Peroxidase
Unigene52662	RCd	RCt	6.11148	721.506	363.809	-6.88299	0.366251	-18.7931	8.60189e-79	1.01132e-76	Down	GO:0003735//structural constituent of ribosome`molecular_function;GO:0000463//maturation of LSU-rRNA from tricistronic rRNA transcript (SSU-rRNA, 5.8S rRNA, LSU-rRNA)`biological_process;GO:0003723//RNA binding`molecular_function;GO:0022625//cytosolic large ribosomal subunit`cellular_component	K02937//RP-L7e, RPL7`large subunit ribosomal protein L7e	ko03010//Ribosome`Translation`Genetic Information Processing	Uncharacterized protein {ECO:0000313|EMBL:KQJ84442.1, ECO:0000313|EnsemblPlants:KQJ84442} OS=Brachypodium distachyon (Purple false brome) (Trachynia distachya) ORFNames=BRADI_5g20900v3 {ECO:0000313|EMBL:KQJ84442.1} PE=3	60S ribosomal protein L7//Translation, ribosomal structure and biogenesis[J]	CAF0767949.1//unnamed protein product[Brachionus calyciflorus]	PF00327.22//Ribosomal_L30`Ribosomal protein L30p/L7e;PF08079.14//Ribosomal_L30_N`Ribosomal L30 N-terminal domain
Unigene31364	RCd	RCt	986.868	202.972	594.92	2.28147	0.121437	18.7872	9.60704e-79	1.12624e-76	Up	-	-	-	Putative C1-like protein {ECO:0000313|EMBL:OTF92306.1} OS=Helianthus annuus (Common sunflower) ORFNames=HannXRQ_Chr16g0520421 {ECO:0000313|EMBL:OTF92306.1} PE=4	-	XP_022019812.1//protein SHI RELATED SEQUENCE 2[Helianthus annuus]	PF03107.18//C1_2`C1 domain
Unigene25869	RCd	RCt	69618.8	25914.2	47766.5	1.42573	0.0759252	18.7781	1.14157e-78	1.33443e-76	Up	GO:0005737//cytoplasm`cellular_component;GO:0004364//glutathione transferase activity`molecular_function;GO:0006749//glutathione metabolic process`biological_process	K00799//GST, gst`glutathione S-transferase [EC:2.5.1.18]	ko00480//Glutathione metabolism`Metabolism of other amino acids`Metabolism;ko01100//Metabolic pathways`Global and overview maps`Metabolism	Putative S-crystallin {ECO:0000313|EMBL:OTG23001.1} OS=Helianthus annuus (Common sunflower) ORFNames=HannXRQ_Chr06g0177531 {ECO:0000313|EMBL:OTG23001.1} PE=3	-	XP_021970334.1//probable glutathione S-transferase[Helianthus annuus]	PF00043.27//GST_C`Glutathione S-transferase, C-terminal domain;PF02798.22//GST_N`Glutathione S-transferase, N-terminal domain;PF13409.8//GST_N_2`Glutathione S-transferase, N-terminal domain;PF13410.8//GST_C_2`Glutathione S-transferase, C-terminal domain;PF13417.8//GST_N_3`Glutathione S-transferase, N-terminal domain
Unigene32753	RCd	RCt	11.1808	514.795	262.988	-5.52197	0.294342	-18.7604	1.593e-78	1.85678e-76	Down	GO:0005840//ribosome`cellular_component;GO:0042254//ribosome biogenesis`biological_process	K02941//RP-LP0, RPLP0`large subunit ribosomal protein LP0	ko03010//Ribosome`Translation`Genetic Information Processing	60S acidic ribosomal protein P0 {ECO:0000256|PIRNR:PIRNR039087} OS=Phytophthora kernoviae {ECO:0000313|EMBL:RLN57451.1} PE=3	-	OON04400.1//hypothetical protein BSLG_05489[Batrachochytrium salamandrivorans]	PF00428.21//Ribosomal_60s`60s Acidic ribosomal protein;PF00466.22//Ribosomal_L10`Ribosomal protein L10;PF17777.3//RL10P_insert`Insertion domain in 60S ribosomal protein L10P
Unigene2498	RCd	RCt	35.5603	461.377	248.469	-3.6948	0.197117	-18.7442	2.15959e-78	2.51e-76	Down	GO:0017111//nucleoside-triphosphatase activity`molecular_function;GO:0005524//ATP binding`molecular_function	-	-	Uncharacterized protein {ECO:0000313|EMBL:OLP91184.1} OS=Symbiodinium microadriaticum (Dinoflagellate) (Zooxanthella microadriatica) ORFNames=AK812_SmicGene27145 {ECO:0000313|EMBL:OLP91184.1} PE=4	-	CAE7433540.1//unnamed protein product[Symbiodinium natans]	-
Unigene4149	RCd	RCt	8339.66	2497.23	5418.44	1.73965	0.0928749	18.7311	2.76165e-78	3.20061e-76	Up	GO:0005737//cytoplasm`cellular_component;GO:0009524//phragmoplast`cellular_component;GO:0005819//spindle`cellular_component;GO:0008017//microtubule binding`molecular_function;GO:0000226//microtubule cytoskeleton organization`biological_process;GO:0005874//microtubule`cellular_component	-	-	Putative microtubule-associated protein 65-8 {ECO:0000313|EMBL:OTF88080.1} OS=Helianthus annuus (Common sunflower) ORFNames=HannXRQ_Chr17g0569101 {ECO:0000313|EMBL:OTF88080.1} PE=3	-	XP_022023286.1//65-kDa microtubule-associated protein 8[Helianthus annuus]	PF03999.14//MAP65_ASE1`Microtubule associated protein (MAP65/ASE1 family)
Unigene3753	RCd	RCt	716.524	115.695	416.109	2.63086	0.140536	18.7202	3.38749e-78	3.91477e-76	Up	GO:0004675//transmembrane receptor protein serine/threonine kinase activity`molecular_function;GO:0002229//defense response to oomycetes`biological_process;GO:0042742//defense response to bacterium`biological_process;GO:0005524//ATP binding`molecular_function;GO:0005886//plasma membrane`cellular_component	-	-	Uncharacterized protein {ECO:0000313|EMBL:OTF97557.1} OS=Helianthus annuus (Common sunflower) ORFNames=HannXRQ_Chr14g0435941 {ECO:0000313|EMBL:OTF97557.1} PE=4	-	XP_022009212.1//receptor like protein kinase S.2[Helianthus annuus]	PF00069.27//Pkinase`Protein kinase domain;PF07714.19//PK_Tyr_Ser-Thr`Protein tyrosine and serine/threonine kinase
Unigene6198	RCd	RCt	618.712	88.044	353.378	2.81357	0.150443	18.7018	4.78243e-78	5.51118e-76	Up	-	-	-	Putative universal stress protein A {ECO:0000313|EMBL:OTG08968.1} OS=Helianthus annuus (Common sunflower) ORFNames=HannXRQ_Chr11g0347631 {ECO:0000313|EMBL:OTG08968.1} PE=4	-	XP_021994441.1//universal stress protein YxiE[Helianthus annuus]	PF00582.28//Usp`Universal stress protein family
Unigene12609	RCd	RCt	342.468	1853.59	1098.03	-2.43708	0.130348	-18.6968	5.25982e-78	6.04419e-76	Down	-	-	-	Putative F-box domain, Phloem protein 2-like protein {ECO:0000313|EMBL:OTG05725.1} OS=Helianthus annuus (Common sunflower) ORFNames=HannXRQ_Chr12g0376791 {ECO:0000313|EMBL:OTG05725.1} PE=4	-	XP_021998484.1//F-box protein PP2-B15-like[Helianthus annuus]	PF14299.8//PP2`Phloem protein 2
Unigene18571	RCd	RCt	485.133	1644.37	1064.75	-1.76099	0.0942038	-18.6934	5.60337e-78	6.42083e-76	Down	GO:0005737//cytoplasm`cellular_component;GO:0005200//structural constituent of cytoskeleton`molecular_function;GO:0000278//mitotic cell cycle`biological_process;GO:0003924//GTPase activity`molecular_function;GO:0000226//microtubule cytoskeleton organization`biological_process;GO:0005874//microtubule`cellular_component;GO:0005525//GTP binding`molecular_function	K07374//TUBA`tubulin alpha	ko04145//Phagosome`Transport and catabolism`Cellular Processes	Tubulin alpha chain {ECO:0000256|RuleBase:RU000352} OS=Helianthus annuus (Common sunflower) ORFNames=HannXRQ_Chr03g0064451 {ECO:0000313|EMBL:OTG30430.1} PE=3	-	XP_022027499.1//tubulin alpha-2 chain[Helianthus annuus]	PF00091.27//Tubulin`Tubulin/FtsZ family, GTPase domain;PF03953.19//Tubulin_C`Tubulin C-terminal domain;PF14881.8//Tubulin_3`Tubulin domain
Unigene7770	RCd	RCt	1063.14	244.477	653.808	2.12029	0.113426	18.6931	5.63225e-78	6.43579e-76	Up	GO:0016021//integral component of membrane`cellular_component;GO:0016020//membrane`cellular_component;GO:0071577//zinc ion transmembrane transport`biological_process;GO:0005385//zinc ion transmembrane transporter activity`molecular_function	-	-	Putative zinc/iron permease {ECO:0000313|EMBL:OTG26728.1} OS=Helianthus annuus (Common sunflower) ORFNames=HannXRQ_Chr05g0161881 {ECO:0000313|EMBL:OTG26728.1} PE=4	-	KAF5781157.1//putative zinc/iron permease[Helianthus annuus]	PF02535.24//Zip`ZIP Zinc transporter
Unigene6996	RCd	RCt	9671.72	32050.1	20860.9	-1.72846	0.0926745	-18.6508	1.2434e-77	1.41681e-75	Down	GO:0046872//metal ion binding`molecular_function;GO:0016491//oxidoreductase activity`molecular_function	K05933//E1.14.17.4`aminocyclopropanecarboxylate oxidase [EC:1.14.17.4]	ko00270//Cysteine and methionine metabolism`Amino acid metabolism`Metabolism;ko01100//Metabolic pathways`Global and overview maps`Metabolism;ko01110//Biosynthesis of secondary metabolites`Global and overview maps`Metabolism	1-aminocyclopropane-1-carboxylate oxidase 1 {ECO:0000313|EMBL:GEU91861.1} OS=Tanacetum cinerariifolium (Dalmatian daisy) (Chrysanthemum cinerariifolium) ORFNames=Tci_063839 {ECO:0000313|EMBL:GEU91861.1} PE=3	-	GEU91861.1//1-aminocyclopropane-1-carboxylate oxidase 1[Tanacetum cinerariifolium]	PF03171.22//2OG-FeII_Oxy`2OG-Fe(II) oxygenase superfamily
Unigene42020	RCd	RCt	19.7786	402.852	211.315	-4.35304	0.233408	-18.6499	1.26533e-77	1.43777e-75	Down	-	-	-	Uncharacterized protein {ECO:0000313|EMBL:JAU50271.1} Fragment OS=Noccaea caerulescens (Alpine penny-cress) (Thlaspi caerulescens) ORFNames=LC_TR10909_c0_g1_i1_g.38648 {ECO:0000313|EMBL:JAU50271.1} PE=4	-	GET92702.1//ribosomal protein L15, putative[Leishmania tarentolae]	-
Unigene36436	RCd	RCt	440.48	43.1825	241.831	3.35004	0.179732	18.6391	1.54698e-77	1.75292e-75	Up	GO:0003700//DNA-binding transcription factor activity`molecular_function;GO:0005634//nucleus`cellular_component;GO:0003677//DNA binding`molecular_function	-	-	Putative DNA-binding domain-containing protein {ECO:0000313|EMBL:OTF95635.1} OS=Helianthus annuus (Common sunflower) ORFNames=HannXRQ_Chr15g0485281 {ECO:0000313|EMBL:OTF95635.1} PE=4	-	XP_022012446.1//ethylene-responsive transcription factor ERF013[Helianthus annuus]	PF00847.22//AP2`AP2 domain
Unigene24390	RCd	RCt	1623.92	287.002	955.463	2.49993	0.134233	18.6238	2.0595e-77	2.32718e-75	Up	GO:0006355//regulation of transcription, DNA-templated`biological_process;GO:0003677//DNA binding`molecular_function	-	-	Putative NAC domain-containing protein {ECO:0000313|EMBL:OTG15827.1} OS=Helianthus annuus (Common sunflower) ORFNames=HannXRQ_Chr09g0264691 {ECO:0000313|EMBL:OTG15827.1} PE=4	-	XP_021983277.2//NAC domain-containing protein 92[Helianthus annuus]	PF02365.17//NAM`No apical meristem (NAM) protein
Unigene40915	RCd	RCt	312.906	1360.42	836.661	-2.12	0.113872	-18.6174	2.32007e-77	2.61435e-75	Down	-	-	-	-	-	-	-
Unigene7659	RCd	RCt	1412.77	4853.84	3133.31	-1.78084	0.0956815	-18.6122	2.55835e-77	2.87489e-75	Down	GO:0008194//UDP-glycosyltransferase activity`molecular_function	K22845//PGT1`phlorizin synthase [EC:2.4.1.357]	ko00941//Flavonoid biosynthesis`Biosynthesis of other secondary metabolites`Metabolism;ko01110//Biosynthesis of secondary metabolites`Global and overview maps`Metabolism	Glycosyltransferase {ECO:0000256|RuleBase:RU362057} EC=2.4.1.- {ECO:0000256|RuleBase:RU362057} OS=Helianthus annuus (Common sunflower) ORFNames=HannXRQ_Chr14g0448921 {ECO:0000313|EMBL:OTF98741.1} PE=3	-	XP_022005426.1//UDP-glycosyltransferase 88B1-like[Helianthus annuus]	PF00201.20//UDPGT`UDP-glucoronosyl and UDP-glucosyl transferase
Unigene10658	RCd	RCt	28.7806	439.563	234.172	-3.92989	0.211281	-18.6003	3.19768e-77	3.58343e-75	Down	GO:0015074//DNA integration`biological_process;GO:0008270//zinc ion binding`molecular_function;GO:0003676//nucleic acid binding`molecular_function	-	-	Putative zinc finger, CCHC-type {ECO:0000313|EMBL:OTG14868.1} OS=Helianthus annuus (Common sunflower) ORFNames=HannXRQ_Chr09g0254161 {ECO:0000313|EMBL:OTG14868.1} PE=4	-	KAD6795642.1//hypothetical protein E3N88_06538[Mikania micrantha]	PF00665.28//rve`Integrase core domain;PF03732.19//Retrotrans_gag`Retrotransposon gag protein;PF13976.8//gag_pre-integrs`GAG-pre-integrase domain;PF14223.8//Retrotran_gag_2`gag-polypeptide of LTR copia-type;PF14244.8//Retrotran_gag_3`gag-polypeptide of LTR copia-type
Unigene4109	RCd	RCt	7.81339	513.165	260.489	-6.0378	0.324727	-18.5935	3.62864e-77	4.0552e-75	Down	-	-	-	-	-	MBL7961077.1//hypothetical protein[bacterium]	-
Unigene94104	RCd	RCt	32.6738	408.514	220.594	-3.6466	0.196494	-18.5583	6.98317e-77	7.7827e-75	Down	-	-	-	Uncharacterized protein {ECO:0000313|EMBL:OTG34243.1} OS=Helianthus annuus (Common sunflower) ORFNames=HannXRQ_Chr02g0043611 {ECO:0000313|EMBL:OTG34243.1} PE=4	-	KAF5818211.1//hypothetical protein HanXRQr2_Chr02g0062331[Helianthus annuus]	-
Unigene36764	RCd	RCt	222.896	1004.6	613.746	-2.17075	0.117019	-18.5504	8.08758e-77	8.98892e-75	Down	-	-	-	-	-	-	-
Unigene1553	RCd	RCt	3809.42	13474	8641.7	-1.82261	0.0982525	-18.5502	8.12124e-77	9.00174e-75	Down	GO:0016021//integral component of membrane`cellular_component;GO:0016671//oxidoreductase activity, acting on a sulfur group of donors, disulfide as acceptor`molecular_function;GO:0005789//endoplasmic reticulum membrane`cellular_component	K10950//ERO1L`ERO1-like protein alpha [EC:1.8.4.-]	ko04141//Protein processing in endoplasmic reticulum`Folding, sorting and degradation`Genetic Information Processing	Uncharacterized protein {ECO:0000313|EMBL:KAD6454102.1} OS=Mikania micrantha ORFNames=E3N88_08808 {ECO:0000313|EMBL:KAD6454102.1} PE=3	-	KAD6454102.1//hypothetical protein E3N88_08808[Mikania micrantha]	PF04137.17//ERO1`Endoplasmic Reticulum Oxidoreductin 1 (ERO1)
Unigene20172	RCd	RCt	2441.07	442.479	1441.78	2.46357	0.132836	18.5459	8.80381e-77	9.7318e-75	Up	-	-	-	Putative C2 domain-containing protein {ECO:0000313|EMBL:OTG30961.1} OS=Helianthus annuus (Common sunflower) ORFNames=HannXRQ_Chr03g0070211 {ECO:0000313|EMBL:OTG30961.1} PE=4	-	KAF5814070.1//putative C2 domain-containing protein[Helianthus annuus]	PF00168.32//C2`C2 domain
Unigene37107	RCd	RCt	661.83	120.546	391.188	2.45721	0.132507	18.544	9.11718e-77	1.00509e-74	Up	GO:0016021//integral component of membrane`cellular_component;GO:0042626//ATPase-coupled transmembrane transporter activity`molecular_function;GO:0005524//ATP binding`molecular_function	-	-	Putative pleiotropic drug resistance protein PDR/CDR {ECO:0000313|EMBL:OTG14778.1} OS=Helianthus annuus (Common sunflower) ORFNames=HannXRQ_Chr09g0253191 {ECO:0000313|EMBL:OTG14778.1} PE=3	-	XP_024969929.1//pleiotropic drug resistance protein 1-like[Cynara cardunculus var. scolymus]	-
Unigene43216	RCd	RCt	61.6437	494.712	278.178	-3.00213	0.161895	-18.5437	9.17526e-77	1.00876e-74	Down	GO:0006633//fatty acid biosynthetic process`biological_process;GO:0034440//lipid oxidation`biological_process;GO:0031408//oxylipin biosynthetic process`biological_process;GO:0046872//metal ion binding`molecular_function;GO:0016702//oxidoreductase activity, acting on single donors with incorporation of molecular oxygen, incorporation of two atoms of oxygen`molecular_function	K15718//LOX1_5`linoleate 9S-lipoxygenase [EC:1.13.11.58]	ko00591//Linoleic acid metabolism`Lipid metabolism`Metabolism	Lipoxygenase {ECO:0000256|RuleBase:RU003975} EC=1.13.11.- {ECO:0000256|RuleBase:RU003975} OS=Helianthus annuus (Common sunflower) ORFNames=HannXRQ_Chr11g0338631 {ECO:0000313|EMBL:OTG08165.1} PE=3	-	XP_021993685.1//probable linoleate 9S-lipoxygenase 5[Helianthus annuus]	PF00305.21//Lipoxygenase`Lipoxygenase
Unigene21686	RCd	RCt	1985.25	645.992	1315.62	1.61971	0.0874084	18.5303	1.17555e-76	1.28896e-74	Up	-	-	-	Putative pirin-like protein {ECO:0000313|EMBL:OTG02953.1} OS=Helianthus annuus (Common sunflower) ORFNames=HannXRQ_Chr13g0418751 {ECO:0000313|EMBL:OTG02953.1} PE=3	-	XP_022002349.1//pirin-like protein[Helianthus annuus]	PF02678.18//Pirin`Pirin;PF05726.15//Pirin_C`Pirin C-terminal cupin domain;PF07883.13//Cupin_2`Cupin domain
Unigene48475	RCd	RCt	424.411	10.0701	217.241	5.3978	0.291446	18.5207	1.40474e-76	1.53611e-74	Up	GO:0005737//cytoplasm`cellular_component	K13993//HSP20`HSP20 family protein	ko04141//Protein processing in endoplasmic reticulum`Folding, sorting and degradation`Genetic Information Processing	SHSP domain-containing protein {ECO:0000259|PROSITE:PS01031} OS=Mikania micrantha ORFNames=E3N88_37126 {ECO:0000313|EMBL:KAD3069246.1} PE=3	-	KAD3069246.1//hypothetical protein E3N88_37126[Mikania micrantha]	PF00011.23//HSP20`Hsp20/alpha crystallin family;PF04969.18//CS`CS domain;PF17886.3//ArsA_HSP20`HSP20-like domain found in ArsA;PF18046.3//FKBP26_C`FKBP26_C-terminal
Unigene1956	RCd	RCt	20536.9	52459.7	36498.3	-1.35298	0.0730662	-18.5171	1.50224e-76	1.63833e-74	Down	GO:0004069//L-aspartate:2-oxoglutarate aminotransferase activity`molecular_function;GO:0009058//biosynthetic process`biological_process;GO:0006520//cellular amino acid metabolic process`biological_process;GO:0030170//pyridoxal phosphate binding`molecular_function	K14454//GOT1`aspartate aminotransferase, cytoplasmic [EC:2.6.1.1]	ko00220//Arginine biosynthesis`Amino acid metabolism`Metabolism;ko00250//Alanine, aspartate and glutamate metabolism`Amino acid metabolism`Metabolism;ko00270//Cysteine and methionine metabolism`Amino acid metabolism`Metabolism;ko00330//Arginine and proline metabolism`Amino acid metabolism`Metabolism;ko00350//Tyrosine metabolism`Amino acid metabolism`Metabolism;ko00360//Phenylalanine metabolism`Am…	Aspartate aminotransferase {ECO:0000256|RuleBase:RU000480} EC=2.6.1.1 {ECO:0000256|RuleBase:RU000480} OS=Mikania micrantha {ECO:0000313|EMBL:KAC9196939.1} PE=3	-	XP_021996618.1//aspartate aminotransferase, cytoplasmic[Helianthus annuus]	PF00155.23//Aminotran_1_2`Aminotransferase class I and II
Unigene70425	RCd	RCt	402.617	27.9311	215.274	3.84914	0.208148	18.4923	2.38097e-76	2.58972e-74	Up	-	K13993//HSP20`HSP20 family protein	ko04141//Protein processing in endoplasmic reticulum`Folding, sorting and degradation`Genetic Information Processing	17.9 kDa class II heat shock protein {ECO:0000313|EMBL:RVX17421.1} OS=Vitis vinifera (Grape) ORFNames=CK203_003598 {ECO:0000313|EMBL:RVX17421.1} PE=3	-	RVX17421.1//17.9 kDa class II heat shock protein[Vitis vinifera]	PF00011.23//HSP20`Hsp20/alpha crystallin family;PF17886.3//ArsA_HSP20`HSP20-like domain found in ArsA
Unigene7042	RCd	RCt	425.86	40.2411	233.051	3.40265	0.184187	18.4739	3.35112e-76	3.6352e-74	Up	-	-	-	C2H2-type domain-containing protein {ECO:0000259|PROSITE:PS00028} OS=Mikania micrantha ORFNames=E3N88_19006 {ECO:0000313|EMBL:KAD4982335.1} PE=4	-	KAD4982335.1//hypothetical protein E3N88_19006[Mikania micrantha]	-
Unigene42187	RCd	RCt	7.07674	614.883	310.98	-6.43093	0.348196	-18.4693	3.64782e-76	3.94654e-74	Down	GO:0005741//mitochondrial outer membrane`cellular_component;GO:0008308//voltage-gated anion channel activity`molecular_function	-	-	Uncharacterized protein {ECO:0000313|EMBL:RCV27066.1, ECO:0000313|EnsemblPlants:KQL06706} OS=Setaria italica (Foxtail millet) (Panicum italicum) ORFNames=SETIT_5G295200v2 {ECO:0000313|EMBL:RCV27066.1} PE=3	Porin/voltage-dependent anion-selective channel protein//Inorganic ion transport and metabolism[P]	ORZ34892.1//eukaryotic porin/Tom40[Catenaria anguillulae PL171]	PF01459.24//Porin_3`Eukaryotic porin
Unigene13977	RCd	RCt	161.886	778.026	469.956	-2.26446	0.12262	-18.4673	3.78839e-76	4.08775e-74	Down	-	-	-	Uncharacterized protein {ECO:0000313|EMBL:OTG37305.1} OS=Helianthus annuus (Common sunflower) ORFNames=HannXRQ_Chr01g0017381 {ECO:0000313|EMBL:OTG37305.1} PE=3	-	XP_021978113.1//protein UPSTREAM OF FLC isoform X1[Helianthus annuus]	PF06136.15//SOK2_plant`Protein SOSEKI 2, plant;PF13913.8//zf-C2HC_2`zinc-finger of a C2HC-type
Unigene38312	RCd	RCt	5.78728	659.854	332.821	-6.83641	0.37056	-18.4489	5.32564e-76	5.73126e-74	Down	-	K02936//RP-L7Ae, RPL7A`large subunit ribosomal protein L7Ae	ko03010//Ribosome`Translation`Genetic Information Processing	Hypothetical protein {ECO:0000313|EMBL:CAD8396616.1} OS=Rhodosorus marinus ORFNames=RMAR0315_LOCUS6603 {ECO:0000313|EMBL:CAD8396616.1} PE=4	-	XP_028394926.1//60S ribosomal protein L7a-like[Dendronephthya gigantea]	PF01248.28//Ribosomal_L7Ae`Ribosomal protein L7Ae/L30e/S12e/Gadd45 family
Unigene12522	RCd	RCt	1524.71	391.234	957.97	1.96228	0.106422	18.4386	6.4441e-76	6.91661e-74	Up	GO:0008194//UDP-glycosyltransferase activity`molecular_function	K13496//UGT73C`UDP-glucosyltransferase 73C [EC:2.4.1.-]	ko00908//Zeatin biosynthesis`Metabolism of terpenoids and polyketides`Metabolism;ko01110//Biosynthesis of secondary metabolites`Global and overview maps`Metabolism	Glycosyltransferase {ECO:0000256|RuleBase:RU362057} EC=2.4.1.- {ECO:0000256|RuleBase:RU362057} OS=Helianthus annuus (Common sunflower) ORFNames=HannXRQ_Chr16g0502941 {ECO:0000313|EMBL:OTF90743.1} PE=3	-	XP_035831652.1//UDP-glycosyltransferase 73E1-like[Helianthus annuus]	PF00201.20//UDPGT`UDP-glucoronosyl and UDP-glucosyl transferase
Unigene36608	RCd	RCt	2602.52	729.979	1666.25	1.83382	0.0996686	18.3992	1.33326e-75	1.42725e-73	Up	GO:0005509//calcium ion binding`molecular_function	K13448//CML`calcium-binding protein CML	ko04626//Plant-pathogen interaction`Environmental adaptation`Organismal Systems	EF-hand domain pair {ECO:0000313|EMBL:PWA34190.1} OS=Artemisia annua (Sweet wormwood) ORFNames=CTI12_AA621480 {ECO:0000313|EMBL:PWA34190.1} PE=4	-	XP_022021424.1//calcium-binding protein CML38-like[Helianthus annuus]	PF00036.34//EF-hand_1`EF hand;PF00404.20//Dockerin_1`Dockerin type I domain;PF13202.8//EF-hand_5`EF hand;PF13405.8//EF-hand_6`EF-hand domain;PF13499.8//EF-hand_7`EF-hand domain pair;PF13833.8//EF-hand_8`EF-hand domain pair
Unigene23782	RCd	RCt	145.593	895.877	520.735	-2.62093	0.142489	-18.3938	1.47174e-75	1.57137e-73	Down	GO:0016021//integral component of membrane`cellular_component	-	-	ABC-2 type transporter {ECO:0000313|EMBL:PWA69769.1} OS=Artemisia annua (Sweet wormwood) ORFNames=CTI12_AA294730 {ECO:0000313|EMBL:PWA69769.1} PE=4	-	XP_022035345.1//pleiotropic drug resistance protein 3[Helianthus annuus]	PF01061.26//ABC2_membrane`ABC-2 type transporter
Unigene8265	RCd	RCt	20507.4	5631.68	13069.5	1.86447	0.101413	18.385	1.732e-75	1.8444e-73	Up	GO:0020037//heme binding`molecular_function;GO:0006979//response to oxidative stress`biological_process;GO:0005576//extracellular region`cellular_component;GO:0042744//hydrogen peroxide catabolic process`biological_process;GO:0046872//metal ion binding`molecular_function;GO:0004601//peroxidase activity`molecular_function	K00430//E1.11.1.7`peroxidase [EC:1.11.1.7]	ko00940//Phenylpropanoid biosynthesis`Biosynthesis of other secondary metabolites`Metabolism;ko01100//Metabolic pathways`Global and overview maps`Metabolism;ko01110//Biosynthesis of secondary metabolites`Global and overview maps`Metabolism	Peroxidase {ECO:0000256|ARBA:ARBA00012313, ECO:0000256|RuleBase:RU362060} EC=1.11.1.7 {ECO:0000256|ARBA:ARBA00012313, ECO:0000256|RuleBase:RU362060} OS=Mikania micrantha ORFNames=E3N88_35342 {ECO:0000313|EMBL:KAD3067462.1} PE=3	-	KAD3067462.1//hypothetical protein E3N88_35342[Mikania micrantha]	PF00141.25//peroxidase`Peroxidase
Unigene15963	RCd	RCt	2700	936.107	1818.05	1.52808	0.0831721	18.3725	2.18326e-75	2.31887e-73	Up	GO:0004190//aspartic-type endopeptidase activity`molecular_function	-	-	Putative eukaryotic aspartyl protease family protein {ECO:0000313|EMBL:OTF99500.1} OS=Helianthus annuus (Common sunflower) ORFNames=HannXRQ_Chr14g0457311 {ECO:0000313|EMBL:OTF99500.1} PE=3	-	XP_022006225.1//aspartic proteinase PCS1[Helianthus annuus]	PF00026.25//Asp`Eukaryotic aspartyl protease;PF14541.8//TAXi_C`Xylanase inhibitor C-terminal;PF14543.8//TAXi_N`Xylanase inhibitor N-terminal
Unigene26706	RCd	RCt	7.10896	606.485	306.797	-6.41049	0.349216	-18.3568	2.91195e-75	3.08477e-73	Down	GO:0006556//S-adenosylmethionine biosynthetic process`biological_process;GO:0006730//one-carbon metabolic process`biological_process;GO:0046872//metal ion binding`molecular_function;GO:0005524//ATP binding`molecular_function;GO:0004478//methionine adenosyltransferase activity`molecular_function	K00789//metK`S-adenosylmethionine synthetase [EC:2.5.1.6]	ko00270//Cysteine and methionine metabolism`Amino acid metabolism`Metabolism;ko01100//Metabolic pathways`Global and overview maps`Metabolism;ko01110//Biosynthesis of secondary metabolites`Global and overview maps`Metabolism;ko01230//Biosynthesis of amino acids`Global and overview maps`Metabolism;ko01240//Biosynthesis of cofactors`Global and overview maps`Metabolism	S-adenosylmethionine synthase {ECO:0000256|RuleBase:RU000541} EC=2.5.1.6 {ECO:0000256|RuleBase:RU000541} OS=Gracilariopsis chorda ORFNames=BWQ96_00012 {ECO:0000313|EMBL:PXF49852.1} PE=3	-	XP_020436192.1//S-adenosylmethionine synthetase[Heterostelium album PN500]	PF00438.22//S-AdoMet_synt_N`S-adenosylmethionine synthetase, N-terminal domain;PF02772.18//S-AdoMet_synt_M`S-adenosylmethionine synthetase, central domain;PF02773.18//S-AdoMet_synt_C`S-adenosylmethionine synthetase, C-terminal domain
Unigene8421	RCd	RCt	1726.93	307.574	1017.25	2.48895	0.13575	18.3349	4.35988e-75	4.60664e-73	Up	GO:0020037//heme binding`molecular_function;GO:0016021//integral component of membrane`cellular_component;GO:0006979//response to oxidative stress`biological_process;GO:0005576//extracellular region`cellular_component;GO:0042744//hydrogen peroxide catabolic process`biological_process;GO:0046872//metal ion binding`molecular_function;GO:0004601//peroxidase activity`molecular_function	K00430//E1.11.1.7`peroxidase [EC:1.11.1.7]	ko00940//Phenylpropanoid biosynthesis`Biosynthesis of other secondary metabolites`Metabolism;ko01100//Metabolic pathways`Global and overview maps`Metabolism;ko01110//Biosynthesis of secondary metabolites`Global and overview maps`Metabolism	Peroxidase {ECO:0000256|ARBA:ARBA00012313, ECO:0000256|RuleBase:RU362060} EC=1.11.1.7 {ECO:0000256|ARBA:ARBA00012313, ECO:0000256|RuleBase:RU362060} OS=Helianthus annuus (Common sunflower) ORFNames=HannXRQ_Chr08g0222541 {ECO:0000313|EMBL:OTG18385.1} PE=3	-	XP_021977300.1//peroxidase P7[Helianthus annuus]	PF00141.25//peroxidase`Peroxidase
Unigene62247	RCd	RCt	441.345	12.6649	227.005	5.12223	0.279864	18.3025	7.89836e-75	8.32376e-73	Up	GO:0016887//ATPase activity`molecular_function;GO:0005524//ATP binding`molecular_function	K09490//HSPA5, BIP`endoplasmic reticulum chaperone BiP [EC:3.6.4.10]	ko03060//Protein export`Folding, sorting and degradation`Genetic Information Processing;ko04141//Protein processing in endoplasmic reticulum`Folding, sorting and degradation`Genetic Information Processing	Heat shock a protein 5 {ECO:0000313|EMBL:QCD85160.1} OS=Vigna unguiculata (Cowpea) ORFNames=DEO72_LG2g5519 {ECO:0000313|EMBL:QCD85160.1} PE=4	-	QCD85160.1//heat shock a protein 5[Vigna unguiculata]	PF00012.22//HSP70`Hsp70 protein
Unigene100147	RCd	RCt	483.866	2135.47	1309.67	-2.14084	0.11701	-18.2962	8.87642e-75	9.33034e-73	Down	-	-	-	-	-	-	-
Unigene12180	RCd	RCt	760.49	132.849	446.669	2.51676	0.137573	18.294	9.24177e-75	9.68193e-73	Up	GO:0016021//integral component of membrane`cellular_component;GO:0016757//transferase activity, transferring glycosyl groups`molecular_function	-	-	Glycosyltransferase family 92 protein {ECO:0000256|RuleBase:RU366017} EC=2.4.1.- {ECO:0000256|RuleBase:RU366017} OS=Helianthus annuus (Common sunflower) ORFNames=HannXRQ_Chr07g0193471 {ECO:0000313|EMBL:OTG20468.1} PE=3	-	XP_021972984.1//galactan beta-1,4-galactosyltransferase GALS3[Helianthus annuus]	PF01697.29//Glyco_transf_92`Glycosyltransferase family 92;PF13704.8//Glyco_tranf_2_4`Glycosyl transferase family 2
Unigene99846	RCd	RCt	2404.9	9559.56	5982.23	-1.99085	0.108826	-18.2939	9.25852e-75	9.68193e-73	Down	-	-	-	Uncharacterized protein {ECO:0000313|EMBL:PLY74057.1} OS=Lactuca sativa (Garden lettuce) ORFNames=LSAT_5X41640 {ECO:0000313|EMBL:PLY74057.1} PE=4	-	PLY74057.1//hypothetical protein LSAT_5X41640[Lactuca sativa]	-
Unigene3895	RCd	RCt	1400.57	4436.79	2918.68	-1.66354	0.0909521	-18.2902	9.89726e-75	1.03233e-72	Down	GO:0000304//response to singlet oxygen`biological_process;GO:0010343//singlet oxygen-mediated programmed cell death`biological_process;GO:0042651//thylakoid membrane`cellular_component	-	-	DUF3506 domain-containing protein {ECO:0000259|Pfam:PF12014} OS=Helianthus annuus (Common sunflower) ORFNames=HannXRQ_Chr02g0037381 {ECO:0000313|EMBL:OTG33683.1} PE=4	-	XP_022013898.1//protein EXECUTER 2, chloroplastic[Helianthus annuus]	PF12014.10//Cyclin_D1_bind`Cyclin D1 binding domain
Unigene18491	RCd	RCt	23.811	425.584	224.698	-4.16162	0.22759	-18.2856	1.07723e-74	1.12074e-72	Down	-	-	-	-	-	-	-
Unigene28673	RCd	RCt	7.0861	607.804	307.445	-6.41412	0.351163	-18.2653	1.56235e-74	1.62129e-72	Down	GO:0003735//structural constituent of ribosome`molecular_function;GO:0005840//ribosome`cellular_component;GO:0006412//translation`biological_process	K02930//RP-L4e, RPL4`large subunit ribosomal protein L4e	ko03010//Ribosome`Translation`Genetic Information Processing	Ribos_L4_asso_C domain-containing protein {ECO:0000259|Pfam:PF14374} OS=Arachis hypogaea (Peanut) ORFNames=Ahy_B06g082230 {ECO:0000313|EMBL:RYR03342.1} PE=3	-	XP_016207957.1//60S ribosomal protein L4[Arachis ipaensis]	PF00573.24//Ribosomal_L4`Ribosomal protein L4/L1 family;PF14374.8//Ribos_L4_asso_C`60S ribosomal protein L4 C-terminal domain
Unigene7498	RCd	RCt	885.193	191.029	538.111	2.21248	0.12114	18.2638	1.60791e-74	1.66433e-72	Up	GO:0005524//ATP binding`molecular_function;GO:0004672//protein kinase activity`molecular_function	-	-	Protein kinase, ATP binding site-containing protein {ECO:0000313|EMBL:PWA69709.1} OS=Artemisia annua (Sweet wormwood) ORFNames=CTI12_AA294300 {ECO:0000313|EMBL:PWA69709.1} PE=4	-	PWA69709.1//Protein kinase, ATP binding site-containing protein[Artemisia annua]	PF00069.27//Pkinase`Protein kinase domain;PF07714.19//PK_Tyr_Ser-Thr`Protein tyrosine and serine/threonine kinase
Unigene40385	RCd	RCt	38204.7	112861	75532.9	-1.56272	0.085629	-18.2499	2.07457e-74	2.14192e-72	Down	-	-	-	-	-	-	-
Unigene19105	RCd	RCt	4635.39	1666.33	3150.86	1.47592	0.0809997	18.2213	3.50005e-74	3.60452e-72	Up	GO:2000022//regulation of jasmonic acid mediated signaling pathway`biological_process;GO:0005634//nucleus`cellular_component;GO:0009611//response to wounding`biological_process;GO:0031347//regulation of defense response`biological_process	K13464//JAZ`jasmonate ZIM domain-containing protein	ko04075//Plant hormone signal transduction`Signal transduction`Environmental Information Processing	Putative jasmonate-zim-domain protein 1 {ECO:0000313|EMBL:OTG29776.1} OS=Helianthus annuus (Common sunflower) ORFNames=HannXRQ_Chr04g0125901 {ECO:0000313|EMBL:OTG29776.1} PE=3	-	XP_022036205.2//protein TIFY 10A[Helianthus annuus]	PF06200.16//tify`tify domain;PF09425.12//Jas_motif`Jas motif
Unigene26831	RCd	RCt	19.3049	409.419	214.362	-4.40341	0.241756	-18.2143	3.97755e-74	4.08592e-72	Down	GO:0006457//protein folding`biological_process;GO:0030968//endoplasmic reticulum unfolded protein response`biological_process;GO:0005788//endoplasmic reticulum lumen`cellular_component;GO:0051082//unfolded protein binding`molecular_function;GO:0005789//endoplasmic reticulum membrane`cellular_component;GO:0005509//calcium ion binding`molecular_function	K08057//CALR`calreticulin	ko04141//Protein processing in endoplasmic reticulum`Folding, sorting and degradation`Genetic Information Processing;ko04145//Phagosome`Transport and catabolism`Cellular Processes	Calreticulin {ECO:0000256|PIRNR:PIRNR002356} OS=Selaginella moellendorffii (Spikemoss) ORFNames=SELMODRAFT_144212 {ECO:0000313|EMBL:EFJ32458.1} PE=3	Calreticulin//Posttranslational modification, protein turnover, chaperones[O]	XP_019632452.1//PREDICTED: calreticulin-like isoform X1[Branchiostoma belcheri]	PF00262.20//Calreticulin`Calreticulin family;PF12519.10//MDM10`Mitochondrial distribution and morphology protein 10
Unigene33083	RCd	RCt	896.467	3189.73	2043.1	-1.83098	0.100747	-18.1741	8.27232e-74	8.47631e-72	Down	GO:0006096//glycolytic process`biological_process;GO:0004332//fructose-bisphosphate aldolase activity`molecular_function	K01623//ALDO`fructose-bisphosphate aldolase, class I [EC:4.1.2.13]	ko00010//Glycolysis / Gluconeogenesis`Carbohydrate metabolism`Metabolism;ko00030//Pentose phosphate pathway`Carbohydrate metabolism`Metabolism;ko00051//Fructose and mannose metabolism`Carbohydrate metabolism`Metabolism;ko00710//Carbon fixation in photosynthetic organisms`Energy metabolism`Metabolism;ko01100//Metabolic pathways`Global and overview maps`Metabolism;ko01110//Biosynthesis of secondary…	Fructose-bisphosphate aldolase {ECO:0000256|ARBA:ARBA00013068, ECO:0000256|RuleBase:RU003994} EC=4.1.2.13 {ECO:0000256|ARBA:ARBA00013068, ECO:0000256|RuleBase:RU003994} OS=Mikania micrantha ORFNames=E3N88_11781 {ECO:0000313|EMBL:KAD5960309.1} PE=3	-	KAD5960309.1//hypothetical protein E3N88_11781[Mikania micrantha]	PF00274.21//Glycolytic`Fructose-bisphosphate aldolase class-I
Unigene13852	RCd	RCt	3374.04	9036.73	6205.39	-1.42133	0.0782508	-18.1637	1.00021e-73	1.0223e-71	Down	GO:0000015//phosphopyruvate hydratase complex`cellular_component;GO:0000287//magnesium ion binding`molecular_function;GO:0004634//phosphopyruvate hydratase activity`molecular_function;GO:0032889//regulation of vacuole fusion, non-autophagic`biological_process;GO:0006096//glycolytic process`biological_process	K01689//ENO, eno`enolase [EC:4.2.1.11]	ko00010//Glycolysis / Gluconeogenesis`Carbohydrate metabolism`Metabolism;ko01100//Metabolic pathways`Global and overview maps`Metabolism;ko01110//Biosynthesis of secondary metabolites`Global and overview maps`Metabolism;ko01200//Carbon metabolism`Global and overview maps`Metabolism;ko01230//Biosynthesis of amino acids`Global and overview maps`Metabolism;ko03018//RNA degradation`Folding, sorting a…	Phosphopyruvate hydratase {ECO:0000256|ARBA:ARBA00012058} EC=4.2.1.11 {ECO:0000256|ARBA:ARBA00012058} OS=Helianthus annuus (Common sunflower) ORFNames=HannXRQ_Chr11g0351111 {ECO:0000313|EMBL:OTG09270.1} PE=3	-	XP_021994724.1//enolase[Helianthus annuus]	PF03952.18//Enolase_N`Enolase, N-terminal domain
Unigene21716	RCd	RCt	3613.46	1278.06	2445.76	1.49937	0.0825509	18.1629	1.01483e-73	1.03464e-71	Up	GO:0005975//carbohydrate metabolic process`biological_process;GO:0008061//chitin binding`molecular_function;GO:0004553//hydrolase activity, hydrolyzing O-glycosyl compounds`molecular_function	K01183//E3.2.1.14`chitinase [EC:3.2.1.14]	ko00520//Amino sugar and nucleotide sugar metabolism`Carbohydrate metabolism`Metabolism;ko01100//Metabolic pathways`Global and overview maps`Metabolism	Glyco_18 domain-containing protein {ECO:0000259|SMART:SM00636} OS=Mikania micrantha ORFNames=E3N88_35868 {ECO:0000313|EMBL:KAD3067988.1} PE=3	-	KAD3067988.1//hypothetical protein E3N88_35868[Mikania micrantha]	PF00704.30//Glyco_hydro_18`Glycosyl hydrolases family 18
Unigene76325	RCd	RCt	1186.58	213.262	699.919	2.47568	0.13637	18.1542	1.1904e-73	1.2106e-71	Up	GO:0020037//heme binding`molecular_function;GO:0004601//peroxidase activity`molecular_function;GO:0005576//extracellular region`cellular_component;GO:0042744//hydrogen peroxide catabolic process`biological_process;GO:0006979//response to oxidative stress`biological_process;GO:0046872//metal ion binding`molecular_function;GO:0009505//plant-type cell wall`cellular_component;GO:0009506//plasmodesma`…	K00430//E1.11.1.7`peroxidase [EC:1.11.1.7]	ko00940//Phenylpropanoid biosynthesis`Biosynthesis of other secondary metabolites`Metabolism;ko01100//Metabolic pathways`Global and overview maps`Metabolism;ko01110//Biosynthesis of secondary metabolites`Global and overview maps`Metabolism	Peroxidase {ECO:0000256|ARBA:ARBA00012313, ECO:0000256|RuleBase:RU362060} EC=1.11.1.7 {ECO:0000256|ARBA:ARBA00012313, ECO:0000256|RuleBase:RU362060} OS=Helianthus annuus (Common sunflower) ORFNames=HannXRQ_Chr10g0296211 {ECO:0000313|EMBL:OTG11210.1} PE=3	-	XP_021988598.1//peroxidase N1[Helianthus annuus]	PF00141.25//peroxidase`Peroxidase
Unigene34212	RCd	RCt	3447.27	8861.68	6154.47	-1.36204	0.0750302	-18.1533	1.21009e-73	1.22756e-71	Down	GO:0004618//phosphoglycerate kinase activity`molecular_function;GO:0006096//glycolytic process`biological_process;GO:0005524//ATP binding`molecular_function	K00927//PGK, pgk`phosphoglycerate kinase [EC:2.7.2.3]	ko00010//Glycolysis / Gluconeogenesis`Carbohydrate metabolism`Metabolism;ko00710//Carbon fixation in photosynthetic organisms`Energy metabolism`Metabolism;ko01100//Metabolic pathways`Global and overview maps`Metabolism;ko01110//Biosynthesis of secondary metabolites`Global and overview maps`Metabolism;ko01200//Carbon metabolism`Global and overview maps`Metabolism;ko01230//Biosynthesis of amino aci…	Phosphoglycerate kinase {ECO:0000256|ARBA:ARBA00013061, ECO:0000256|RuleBase:RU000532} EC=2.7.2.3 {ECO:0000256|ARBA:ARBA00013061, ECO:0000256|RuleBase:RU000532} OS=Raphanus sativus (Radish) (Raphanus raphanistrum var. sativus) Name=LOC108815795 {ECO:0000313|RefSeq:XP_018443789.1} PE=3	-	BAD94190.1//phosphoglycerate kinase like protein, partial[Arabidopsis thaliana]	PF00162.21//PGK`Phosphoglycerate kinase
Unigene24894	RCd	RCt	382.171	15.6032	198.887	4.61485	0.254347	18.1439	1.43379e-73	1.45087e-71	Up	-	K09490//HSPA5, BIP`endoplasmic reticulum chaperone BiP [EC:3.6.4.10]	ko03060//Protein export`Folding, sorting and degradation`Genetic Information Processing;ko04141//Protein processing in endoplasmic reticulum`Folding, sorting and degradation`Genetic Information Processing	Heat shock protein 70 (Hsp 70) family protein {ECO:0000313|EMBL:GFZ16378.1} OS=Actinidia rufa ORFNames=Acr_25g0007870 {ECO:0000313|EMBL:GFZ16378.1} PE=3	-	GFZ16378.1//heat shock protein 70 (Hsp 70) family protein[Actinidia rufa]	PF00012.22//HSP70`Hsp70 protein;PF02782.18//FGGY_C`FGGY family of carbohydrate kinases, C-terminal domain;PF06723.15//MreB_Mbl`MreB/Mbl protein
Unigene69155	RCd	RCt	364.286	20.4447	192.365	4.15443	0.229019	18.1401	1.53664e-73	1.55109e-71	Up	GO:0009909//regulation of flower development`biological_process	-	-	Putative flowering-promoting factor 1-like protein 3 {ECO:0000313|EMBL:OTG31905.1} OS=Helianthus annuus (Common sunflower) ORFNames=HannXRQ_Chr03g0080831 {ECO:0000313|EMBL:OTG31905.1} PE=3	-	XP_022026996.1//flowering-promoting factor 1-like protein 3[Helianthus annuus]	-
Unigene18095	RCd	RCt	4819.46	1042.39	2930.92	2.20882	0.121784	18.1372	1.62137e-73	1.63256e-71	Up	GO:0004190//aspartic-type endopeptidase activity`molecular_function	-	-	Peptidase A1 domain-containing protein {ECO:0000259|PROSITE:PS51767} OS=Mikania micrantha ORFNames=E3N88_05671 {ECO:0000313|EMBL:KAD6794775.1} PE=4	-	KAF5787805.1//putative aspartic peptidase A1 family, aspartic peptidase domain superfamily, xylanase inhibitor[Helianthus annuus]	PF14541.8//TAXi_C`Xylanase inhibitor C-terminal;PF14543.8//TAXi_N`Xylanase inhibitor N-terminal
Unigene39819	RCd	RCt	805.74	159.768	482.754	2.33443	0.128784	18.1268	1.959e-73	1.96766e-71	Up	-	K08770//UBC`ubiquitin C	ko04120//Ubiquitin mediated proteolysis`Folding, sorting and degradation`Genetic Information Processing	Polyubiquitin {ECO:0000313|EMBL:BBE07959.1} OS=Paulinella micropora PE=4	-	BBE07959.1//polyubiquitin[Paulinella micropora]	PF00240.25//ubiquitin`Ubiquitin family;PF02736.21//Myosin_N`Myosin N-terminal SH3-like domain;PF06234.14//TmoB`Toluene-4-monooxygenase system protein B (TmoB);PF09181.12//ProRS-C_2`Prolyl-tRNA synthetase, C-terminal;PF10302.11//DUF2407`DUF2407 ubiquitin-like domain;PF10696.11//DUF2501`Protein of unknown function (DUF2501);PF11976.10//Rad60-SLD`Ubiquitin-2 like Rad60 SUMO-like;PF12977.9//DUF3861`D…
Unigene75681	RCd	RCt	20.0457	378.388	199.217	-4.23906	0.234114	-18.1068	2.816e-73	2.82148e-71	Down	GO:0048364//root development`biological_process	-	-	Uncharacterized protein {ECO:0000313|EMBL:PLY95776.1} OS=Lactuca sativa (Garden lettuce) ORFNames=LSAT_3X20501 {ECO:0000313|EMBL:PLY95776.1} PE=3	-	PLY95776.1//hypothetical protein LSAT_3X20501[Lactuca sativa]	-
Unigene86557	RCd	RCt	4.72857	777.567	391.148	-7.3539	0.406153	-18.1062	2.84634e-73	2.84487e-71	Down	-	-	-	-	-	-	-
Unigene55400	RCd	RCt	22.6163	1266.66	644.638	-5.80344	0.320691	-18.0967	3.3841e-73	3.37406e-71	Down	-	-	-	-	-	XP_020433716.1//component of the counting factor complex[Heterostelium album PN500]	-
Unigene6013	RCd	RCt	16646.2	4645.45	10645.8	1.84126	0.101761	18.094	3.55396e-73	3.52797e-71	Up	GO:0004601//peroxidase activity`molecular_function;GO:0020037//heme binding`molecular_function;GO:0006979//response to oxidative stress`biological_process	K10529//DOX`alpha-dioxygenase [EC:1.14.99.-]	ko00592//alpha-Linolenic acid metabolism`Lipid metabolism`Metabolism	Putative heme peroxidase {ECO:0000313|EMBL:OTF98834.1} OS=Helianthus annuus (Common sunflower) ORFNames=HannXRQ_Chr14g0449991 {ECO:0000313|EMBL:OTF98834.1} PE=4	-	XP_022005533.1//alpha-dioxygenase 1 isoform X1[Helianthus annuus]	PF03098.17//An_peroxidase`Animal haem peroxidase
Unigene7912	RCd	RCt	670.458	101.952	386.205	2.71668	0.150143	18.094	3.5558e-73	3.52797e-71	Up	GO:0004842//ubiquitin-protein transferase activity`molecular_function	-	-	RING-type E3 ubiquitin transferase {ECO:0000256|ARBA:ARBA00012483} EC=2.3.2.27 {ECO:0000256|ARBA:ARBA00012483} OS=Mikania micrantha ORFNames=E3N88_15481 {ECO:0000313|EMBL:KAD5507778.1} PE=4	-	XP_022015620.1//U-box domain-containing protein 19-like[Helianthus annuus]	PF00514.25//Arm`Armadillo/beta-catenin-like repeat;PF04564.17//U-box`U-box domain;PF11789.10//zf-Nse`Zinc-finger of the MIZ type in Nse subunit;PF12717.9//Cnd1`non-SMC mitotic condensation complex subunit 1
Unigene69181	RCd	RCt	6.76711	593.804	300.285	-6.45043	0.356509	-18.0933	3.59675e-73	3.5599e-71	Down	GO:0003735//structural constituent of ribosome`molecular_function;GO:0005840//ribosome`cellular_component;GO:0006412//translation`biological_process	K02993//RP-S7e, RPS7`small subunit ribosomal protein S7e	ko03010//Ribosome`Translation`Genetic Information Processing	40S ribosomal protein S7 {ECO:0000256|RuleBase:RU364105} OS=Tetraselmis sp. GSL018 ORFNames=TSPGSL018_3320 {ECO:0000313|EMBL:JAC70800.1} PE=3	-	PXF48605.1//40S ribosomal protein S7[Gracilariopsis chorda]	PF01251.20//Ribosomal_S7e`Ribosomal protein S7e
Unigene76224	RCd	RCt	868.894	167.646	518.27	2.37399	0.13125	18.0875	3.99635e-73	3.94581e-71	Up	GO:0047834//D-threo-aldose 1-dehydrogenase activity`molecular_function	-	-	Aldo_ket_red domain-containing protein {ECO:0000259|Pfam:PF00248} OS=Mikania micrantha ORFNames=E3N88_42719 {ECO:0000313|EMBL:KAD1501659.1} PE=4	-	XP_024964360.1//probable aldo-keto reductase 3, partial[Cynara cardunculus var. scolymus]	PF00248.23//Aldo_ket_red`Aldo/keto reductase family
Unigene106300	RCd	RCt	6.12498	567.153	286.639	-6.5356	0.361376	-18.0853	4.16036e-73	4.09781e-71	Down	GO:0003735//structural constituent of ribosome`molecular_function;GO:0006412//translation`biological_process;GO:0022625//cytosolic large ribosomal subunit`cellular_component	K02901//RP-L27e, RPL27`large subunit ribosomal protein L27e	ko03010//Ribosome`Translation`Genetic Information Processing	60S ribosomal protein L27 {ECO:0000256|RuleBase:RU000575} OS=Physcomitrium patens (Spreading-leaved earth moss) (Physcomitrella patens) {ECO:0000313|EMBL:EDQ57724.1} PE=3	60S ribosomal protein L27//Translation, ribosomal structure and biogenesis[J]	XP_016605787.1//hypothetical protein SPPG_06748[Spizellomyces punctatus DAOM BR117]	PF00467.31//KOW`KOW motif;PF01777.20//Ribosomal_L27e`Ribosomal L27e protein family;PF06806.14//DUF1233`Putative excisionase (DUF1233)
Unigene1856	RCd	RCt	1020.18	229.984	625.08	2.14896	0.118828	18.0847	4.20791e-73	4.13463e-71	Up	GO:0005975//carbohydrate metabolic process`biological_process;GO:0030246//carbohydrate binding`molecular_function;GO:0004553//hydrolase activity, hydrolyzing O-glycosyl compounds`molecular_function	-	-	Putative glycoside hydrolase family 31, Galactose mutarotase-like domain protein {ECO:0000313|EMBL:OTG36492.1} OS=Helianthus annuus (Common sunflower) ORFNames=HannXRQ_Chr01g0008191 {ECO:0000313|EMBL:OTG36492.1} PE=3	-	XP_021971344.1//sulfoquinovosidase[Helianthus annuus]	PF13802.8//Gal_mutarotas_2`Galactose mutarotase-like
Unigene67709	RCd	RCt	4206.3	1320.83	2763.56	1.67097	0.092425	18.0792	4.64598e-73	4.55407e-71	Up	-	-	-	-	-	-	PF04554.15//Extensin_2`Extensin-like region
Unigene57154	RCd	RCt	8.81086	447.977	228.394	-5.6652	0.313428	-18.075	5.01685e-73	4.90578e-71	Down	GO:0003735//structural constituent of ribosome`molecular_function;GO:0015934//large ribosomal subunit`cellular_component;GO:0003723//RNA binding`molecular_function;GO:0006412//translation`biological_process	K02865//RP-L10Ae, RPL10A`large subunit ribosomal protein L10Ae	ko03010//Ribosome`Translation`Genetic Information Processing	Ribosomal protein {ECO:0000256|RuleBase:RU000659} Fragment OS=Genlisea aurea ORFNames=M569_03102 {ECO:0000313|EMBL:EPS71656.1} PE=3	-	EPS71656.1//ribosomal protein, partial[Genlisea aurea]	PF00687.23//Ribosomal_L1`Ribosomal protein L1p/L10e family
Unigene105558	RCd	RCt	11.5102	455.339	233.425	-5.30207	0.293418	-18.07	5.48799e-73	5.35362e-71	Down	-	K02960//RP-S16e, RPS16`small subunit ribosomal protein S16e	ko03010//Ribosome`Translation`Genetic Information Processing	Hypothetical protein {ECO:0000313|EMBL:CAD8538080.1} OS=Calcidiscus leptoporus ORFNames=CLEP1334_LOCUS13362 {ECO:0000313|EMBL:CAD8538080.1} PE=4	-	KAF0714148.1//hypothetical protein As57867_004008[Aphanomyces stellatus]	PF00380.21//Ribosomal_S9`Ribosomal protein S9/S16
Unigene12249	RCd	RCt	11083.9	4418.65	7751.26	1.32676	0.0734237	18.0699	5.50424e-73	5.35662e-71	Up	GO:0008194//UDP-glycosyltransferase activity`molecular_function	K13496//UGT73C`UDP-glucosyltransferase 73C [EC:2.4.1.-]	ko00908//Zeatin biosynthesis`Metabolism of terpenoids and polyketides`Metabolism;ko01110//Biosynthesis of secondary metabolites`Global and overview maps`Metabolism	Glycosyltransferase {ECO:0000256|RuleBase:RU362057} EC=2.4.1.- {ECO:0000256|RuleBase:RU362057} OS=Helianthus annuus (Common sunflower) ORFNames=HannXRQ_Chr13g0400431 {ECO:0000313|EMBL:OTG01285.1} PE=3	-	XP_022000824.1//UDP-glycosyltransferase 73C4[Helianthus annuus]	PF00201.20//UDPGT`UDP-glucoronosyl and UDP-glucosyl transferase
Unigene31983	RCd	RCt	1739.4	437.758	1088.58	1.99048	0.110158	18.0692	5.56927e-73	5.40697e-71	Up	-	-	-	Putative gnk2-like domain-containing protein {ECO:0000313|EMBL:OTG19223.1} OS=Helianthus annuus (Common sunflower) ORFNames=HannXRQ_Chr08g0231691 {ECO:0000313|EMBL:OTG19223.1} PE=4	-	XP_021978102.1//cysteine-rich repeat secretory protein 55[Helianthus annuus]	PF01657.19//Stress-antifung`Salt stress response/antifungal
Unigene11625	RCd	RCt	395.52	10.0655	202.793	5.29577	0.293114	18.0673	5.77018e-73	5.58869e-71	Up	-	-	-	-	-	-	-
Unigene3868	RCd	RCt	2159.14	609.672	1384.41	1.82435	0.101082	18.0482	8.15604e-73	7.88075e-71	Up	GO:0016021//integral component of membrane`cellular_component;GO:0006817//phosphate ion transport`biological_process;GO:0022857//transmembrane transporter activity`molecular_function	-	-	Putative major facilitator superfamily protein {ECO:0000313|EMBL:OTG07985.1} OS=Helianthus annuus (Common sunflower) ORFNames=HannXRQ_Chr11g0336601 {ECO:0000313|EMBL:OTG07985.1} PE=3	-	XP_021993522.1//protein NRT1/ PTR FAMILY 4.3[Helianthus annuus]	PF00854.23//PTR2`POT family
Unigene54787	RCd	RCt	6.39103	578.067	292.229	-6.48626	0.359429	-18.046	8.47537e-73	8.16989e-71	Down	GO:0003735//structural constituent of ribosome`molecular_function;GO:0005840//ribosome`cellular_component;GO:0006412//translation`biological_process	K02873//RP-L13e, RPL13`large subunit ribosomal protein L13e	ko03010//Ribosome`Translation`Genetic Information Processing	60S ribosomal protein L13e {ECO:0000313|EMBL:EME29124.1} OS=Galdieria sulphuraria (Red alga) ORFNames=Gasu_35130 {ECO:0000313|EMBL:EME29124.1} PE=3	60S Ribosomal protein L13//Translation, ribosomal structure and biogenesis[J]	XP_005705644.1//60S ribosomal protein L13e[Galdieria sulphuraria]	PF00933.23//Glyco_hydro_3`Glycosyl hydrolase family 3 N terminal domain;PF01294.20//Ribosomal_L13e`Ribosomal protein L13e
Unigene72155	RCd	RCt	50.3654	524.157	287.261	-3.37558	0.187078	-18.0437	8.83779e-73	8.49911e-71	Down	-	K05692//ACTB_G1`actin beta/gamma 1	ko04145//Phagosome`Transport and catabolism`Cellular Processes	Actin {ECO:0000313|EMBL:ABH11671.1} Fragment OS=Chara contraria PE=2	-	BAL15361.1//actin, partial[Olpidium bornovanus]	PF00022.21//Actin`Actin
Unigene13299	RCd	RCt	4.39607	818.16	411.278	-7.5341	0.418006	-18.0239	1.26491e-72	1.21357e-70	Down	-	-	-	Hypothetical protein {ECO:0000313|EMBL:CAD8531471.1} Fragment OS=Calcidiscus leptoporus ORFNames=CLEP1334_LOCUS6723 {ECO:0000313|EMBL:CAD8531471.1} PE=4	-	KYQ93362.1//hypothetical protein DLAC_06036[Tieghemostelium lacteum]	-
Unigene408	RCd	RCt	3133.38	786.744	1960.06	1.9937	0.110641	18.0195	1.3701e-72	1.3114e-70	Up	GO:0042626//ATPase-coupled transmembrane transporter activity`molecular_function;GO:0016021//integral component of membrane`cellular_component;GO:0016020//membrane`cellular_component;GO:0000325//plant-type vacuole`cellular_component;GO:0005774//vacuolar membrane`cellular_component;GO:0055085//transmembrane transport`biological_process;GO:0005524//ATP binding`molecular_function	K05665//ABCC1`ATP-binding cassette, subfamily C (CFTR/MRP), member 1 [EC:7.6.2.3]	ko02010//ABC transporters`Membrane transport`Environmental Information Processing	Putative multidrug resistance-associated protein 3 {ECO:0000313|EMBL:OTG31616.1} OS=Helianthus annuus (Common sunflower) ORFNames=HannXRQ_Chr03g0077671 {ECO:0000313|EMBL:OTG31616.1} PE=4	-	XP_022028643.1//ABC transporter C family member 3[Helianthus annuus]	PF00005.29//ABC_tran`ABC transporter;PF00350.25//Dynamin_N`Dynamin family;PF00664.25//ABC_membrane`ABC transporter transmembrane region;PF01580.20//FtsK_SpoIIIE`FtsK/SpoIIIE family;PF01926.25//MMR_HSR1`50S ribosome-binding GTPase;PF01935.19//DUF87`Helicase HerA, central domain;PF02463.21//SMC_N`RecF/RecN/SMC N terminal domain;PF03193.18//RsgA_GTPase`RsgA GTPase;PF13191.8//AAA_16`AAA ATPase domain…
Unigene38574	RCd	RCt	1497.13	369.744	933.438	2.01735	0.111972	18.0165	1.4463e-72	1.38108e-70	Up	-	-	-	VQ domain-containing protein {ECO:0000259|Pfam:PF05678} OS=Mikania micrantha ORFNames=E3N88_35412 {ECO:0000313|EMBL:KAD3067532.1} PE=4	-	KAD3067532.1//hypothetical protein E3N88_35412[Mikania micrantha]	PF05678.16//VQ`VQ motif
Unigene28746	RCd	RCt	1556.88	306.912	931.897	2.34246	0.130049	18.0121	1.56437e-72	1.49033e-70	Up	-	-	-	-	-	-	-
Unigene9554	RCd	RCt	4354.09	11804.6	8079.34	-1.4389	0.080075	-17.9694	3.38289e-72	3.21525e-70	Down	-	-	-	-	-	-	-
Unigene68427	RCd	RCt	6.05333	581.023	293.538	-6.57152	0.366433	-17.9338	6.42728e-72	6.09453e-70	Down	GO:0003735//structural constituent of ribosome`molecular_function;GO:0015934//large ribosomal subunit`cellular_component;GO:0006412//translation`biological_process	K02880//RP-L17e, RPL17`large subunit ribosomal protein L17e	ko03010//Ribosome`Translation`Genetic Information Processing	60S ribosomal protein L17 {ECO:0000313|EMBL:GAQ77939.1} OS=Klebsormidium nitens (Green alga) (Ulothrix nitens) ORFNames=KFL_000060040 {ECO:0000313|EMBL:GAQ77939.1} PE=3	-	XP_638307.1//S60 ribosomal protein L17[Dictyostelium discoideum AX4]	PF00237.21//Ribosomal_L22`Ribosomal protein L22p/L17e
Unigene23284	RCd	RCt	3276.8	839.108	2057.96	1.96522	0.109608	17.9295	6.93996e-72	6.56537e-70	Up	GO:0003700//DNA-binding transcription factor activity`molecular_function;GO:0043565//sequence-specific DNA binding`molecular_function;GO:0005634//nucleus`cellular_component	-	-	Putative WRKY domain-containing protein {ECO:0000313|EMBL:OTG23771.1} OS=Helianthus annuus (Common sunflower) ORFNames=HannXRQ_Chr05g0129351 {ECO:0000313|EMBL:OTG23771.1} PE=4	-	XP_022036883.1//WRKY transcription factor 6[Helianthus annuus]	PF03106.17//WRKY`WRKY DNA -binding domain
Unigene76351	RCd	RCt	9.82907	427.236	218.532	-5.43928	0.303664	-17.9121	9.48247e-72	8.94982e-70	Down	GO:0033179//proton-transporting V-type ATPase, V0 domain`cellular_component;GO:0016021//integral component of membrane`cellular_component;GO:0015078//proton transmembrane transporter activity`molecular_function;GO:0005774//vacuolar membrane`cellular_component	K02155//ATPeV0C, ATP6L`V-type H+-transporting ATPase 16kDa proteolipid subunit	ko00190//Oxidative phosphorylation`Energy metabolism`Metabolism;ko01100//Metabolic pathways`Global and overview maps`Metabolism;ko04145//Phagosome`Transport and catabolism`Cellular Processes	V-type proton ATPase proteolipid subunit {ECO:0000256|RuleBase:RU363060} OS=Guillardia theta (strain CCMP2712) (Cryptophyte) ORFNames=GUITHDRAFT_96003 {ECO:0000313|EMBL:EKX41513.1} PE=3	-	KAF2070100.1//hypothetical protein CYY_008584[Polysphondylium violaceum]	PF00137.23//ATP-synt_C`ATP synthase subunit C
Unigene38976	RCd	RCt	121.951	875.762	498.856	-2.84447	0.158845	-17.9073	1.03486e-71	9.74471e-70	Down	-	-	-	-	-	-	-
Unigene64888	RCd	RCt	422.797	44.5139	233.655	3.24844	0.181469	17.9008	1.16278e-71	1.09239e-69	Up	-	-	-	-	-	-	-
Unigene31485	RCd	RCt	358.532	1993.77	1176.15	-2.47477	0.138323	-17.8912	1.38107e-71	1.29448e-69	Down	GO:0043565//sequence-specific DNA binding`molecular_function;GO:0006351//transcription, DNA-templated`biological_process	-	-	Putative transcription factor TGA like domain-containing protein {ECO:0000313|EMBL:OTG28051.1} OS=Helianthus annuus (Common sunflower) ORFNames=HannXRQ_Chr04g0106831 {ECO:0000313|EMBL:OTG28051.1} PE=4	-	XP_022010153.2//protein DOG1-like 1[Helianthus annuus]	PF05755.14//REF`Rubber elongation factor protein (REF);PF12959.9//DUF3848`Protein of unknown function (DUF3848);PF14144.8//DOG1`Seed dormancy control
Unigene11395	RCd	RCt	1395.1	367.426	881.265	1.92499	0.107598	17.8905	1.39743e-71	1.30681e-69	Up	-	-	-	Putative leucine-rich repeat protein, plant-type {ECO:0000313|EMBL:OTF93694.1} OS=Helianthus annuus (Common sunflower) ORFNames=HannXRQ_Chr15g0464111 {ECO:0000313|EMBL:OTF93694.1} PE=4	-	XP_022011581.1//probable leucine-rich repeat receptor-like protein kinase At1g35710[Helianthus annuus]	PF00560.35//LRR_1`Leucine Rich Repeat;PF08263.14//LRRNT_2`Leucine rich repeat N-terminal domain;PF12799.9//LRR_4`Leucine Rich repeats (2 copies);PF13516.8//LRR_6`Leucine Rich repeat;PF13855.8//LRR_8`Leucine rich repeat
Unigene21384	RCd	RCt	4335.62	1332.3	2833.96	1.70222	0.0951952	17.8814	1.64622e-71	1.53593e-69	Up	GO:0005737//cytoplasm`cellular_component;GO:0004364//glutathione transferase activity`molecular_function;GO:0006749//glutathione metabolic process`biological_process	K00799//GST, gst`glutathione S-transferase [EC:2.5.1.18]	ko00480//Glutathione metabolism`Metabolism of other amino acids`Metabolism;ko01100//Metabolic pathways`Global and overview maps`Metabolism	Putative glutathione S-transferase, alpha cla, S-crystallin {ECO:0000313|EMBL:OTG22956.1} OS=Helianthus annuus (Common sunflower) ORFNames=HannXRQ_Chr06g0177071 {ECO:0000313|EMBL:OTG22956.1} PE=3	-	XP_021970295.2//probable glutathione S-transferase[Helianthus annuus]	PF02798.22//GST_N`Glutathione S-transferase, N-terminal domain;PF13409.8//GST_N_2`Glutathione S-transferase, N-terminal domain;PF13417.8//GST_N_3`Glutathione S-transferase, N-terminal domain;PF17172.6//GST_N_4`Glutathione S-transferase N-terminal domain
Unigene47616	RCd	RCt	1546.58	405.835	976.207	1.93004	0.107968	17.8761	1.81166e-71	1.68642e-69	Up	GO:0006869//lipid transport`biological_process;GO:0005886//plasma membrane`cellular_component;GO:0008289//lipid binding`molecular_function;GO:0031225//anchored component of membrane`cellular_component	-	-	Putative plant lipid transfer protein/Par allergen {ECO:0000313|EMBL:OTG09614.1} OS=Helianthus annuus (Common sunflower) ORFNames=HannXRQ_Chr10g0278401 {ECO:0000313|EMBL:OTG09614.1} PE=3	-	XP_021984766.1//non-specific lipid-transfer protein-like protein At2g13820[Helianthus annuus]	PF00234.24//Tryp_alpha_amyl`Protease inhibitor/seed storage/LTP family;PF14368.8//LTP_2`Probable lipid transfer
Unigene137767	RCd	RCt	9.55367	448.306	228.93	-5.55822	0.310947	-17.8752	1.84172e-71	1.71048e-69	Down	-	-	-	Iso-1-cytochrome c {ECO:0000313|EMBL:KAF6004391.1} OS=Cyanidiococcus yangmingshanensis ORFNames=F1559_001423 {ECO:0000313|EMBL:KAF6004391.1} PE=3	-	XP_012760150.1//hypothetical protein SAMD00019534_038040[Acytostelium subglobosum LB1]	PF00034.23//Cytochrom_C`Cytochrome c;PF13442.8//Cytochrome_CBB3`Cytochrome C oxidase, cbb3-type, subunit III;PF14495.8//Cytochrom_C550`Cytochrome c-550 domain
Unigene9952	RCd	RCt	1156.86	190.171	673.515	2.60421	0.145696	17.8743	1.87116e-71	1.73387e-69	Up	GO:0005634//nucleus`cellular_component;GO:0003677//DNA binding`molecular_function	-	-	Putative homeodomain-like protein {ECO:0000313|EMBL:OTF99951.1} OS=Helianthus annuus (Common sunflower) ORFNames=HannXRQ_Chr14g0462191 {ECO:0000313|EMBL:OTF99951.1} PE=4	-	XP_035839073.1//transcription factor LAF1[Helianthus annuus]	-
Unigene25271	RCd	RCt	83.1209	591.342	337.232	-2.83302	0.158825	-17.8374	3.62209e-71	3.34871e-69	Down	-	-	-	Uncharacterized protein {ECO:0000313|EMBL:JAU95099.1} Fragment OS=Noccaea caerulescens (Alpine penny-cress) (Thlaspi caerulescens) ORFNames=MP_TR20180_c0_g1_i1_g.57520 {ECO:0000313|EMBL:JAU95099.1} PE=4	-	KAF0730094.1//hypothetical protein Ae201684_012390[Aphanomyces euteiches]	-
Unigene17955	RCd	RCt	3058.14	10129.1	6593.64	-1.72772	0.0968916	-17.8315	4.02647e-71	3.71412e-69	Down	GO:0003950//NAD+ ADP-ribosyltransferase activity`molecular_function	-	-	Poly [ADP-ribose] polymerase {ECO:0000256|RuleBase:RU362114} Short=PARP {ECO:0000256|RuleBase:RU362114} EC=2.4.2.- {ECO:0000256|RuleBase:RU362114} OS=Helianthus annuus (Common sunflower) ORFNames=HannXRQ_Chr16g0504031 {ECO:0000313|EMBL:OTF90844.1} PE=4	-	XP_022017654.1//probable inactive poly [ADP-ribose] polymerase SRO5[Helianthus annuus]	PF12174.10//RST`RCD1-SRO-TAF4 (RST) plant domain
Unigene24189	RCd	RCt	10428.6	4236.31	7332.46	1.29963	0.0728883	17.8305	4.09875e-71	3.77224e-69	Up	-	-	-	Uncharacterized protein {ECO:0000313|EMBL:PLY99525.1} OS=Lactuca sativa (Garden lettuce) ORFNames=LSAT_1X89400 {ECO:0000313|EMBL:PLY99525.1} PE=4	-	XP_035846037.1//glycine-rich protein A3[Helianthus annuus]	-
Unigene24941	RCd	RCt	1293.72	255.187	774.454	2.34141	0.131402	17.8186	5.06624e-71	4.65214e-69	Up	GO:0003700//DNA-binding transcription factor activity`molecular_function;GO:0043565//sequence-specific DNA binding`molecular_function;GO:0005634//nucleus`cellular_component	K13424//WRKY33`WRKY transcription factor 33	ko04016//MAPK signaling pathway - plant`Signal transduction`Environmental Information Processing;ko04626//Plant-pathogen interaction`Environmental adaptation`Organismal Systems	Putative WRKY DNA-binding protein 33 {ECO:0000313|EMBL:OTG18950.1} OS=Helianthus annuus (Common sunflower) ORFNames=HannXRQ_Chr08g0228641 {ECO:0000313|EMBL:OTG18950.1} PE=4	-	XP_021977846.1//probable WRKY transcription factor 26[Helianthus annuus]	PF03106.17//WRKY`WRKY DNA -binding domain
Unigene14777	RCd	RCt	1179.24	321.449	750.344	1.87494	0.105244	17.8152	5.38518e-71	4.93387e-69	Up	GO:0051087//chaperone binding`molecular_function;GO:0006457//protein folding`biological_process;GO:0009506//plasmodesma`cellular_component	-	-	Putative IQ motif, EF-hand binding site, BAG domain protein {ECO:0000313|EMBL:OTF98930.1} OS=Helianthus annuus (Common sunflower) ORFNames=HannXRQ_Chr14g0451041 {ECO:0000313|EMBL:OTF98930.1} PE=4	-	XP_022008183.1//uncharacterized protein LOC110907519[Helianthus annuus]	PF00612.29//IQ`IQ calmodulin-binding motif;PF02179.18//BAG`BAG domain;PF11458.10//Mistic`Membrane-integrating protein Mistic
Unigene32811	RCd	RCt	3707.29	1032.37	2369.83	1.84427	0.103726	17.7802	1.00567e-70	9.1932e-69	Up	GO:0016021//integral component of membrane`cellular_component;GO:0005886//plasma membrane`cellular_component	-	-	CYSTM domain-containing protein {ECO:0000259|Pfam:PF12734} OS=Helianthus annuus (Common sunflower) ORFNames=HannXRQ_Chr11g0335361 {ECO:0000313|EMBL:OTG07871.1} PE=3	-	KAF5781406.1//putative cysteine-rich transmembrane CYSTM domain-containing protein[Helianthus annuus]	PF12734.9//CYSTM`Cysteine-rich TM module stress tolerance
Unigene62023	RCd	RCt	18.6306	373.028	195.829	-4.32053	0.243031	-17.7777	1.05299e-70	9.60413e-69	Down	-	K02893//RP-L23Ae, RPL23A`large subunit ribosomal protein L23Ae	ko03010//Ribosome`Translation`Genetic Information Processing	Hypothetical protein {ECO:0000313|EMBL:CAD8615646.1} OS=Coccolithus braarudii ORFNames=CPEL01642_LOCUS19027 {ECO:0000313|EMBL:CAD8615646.1} PE=4	-	KAF8315615.1//hypothetical protein DL93DRAFT_2078818[Clavulina sp. PMI_390]	PF00276.22//Ribosomal_L23`Ribosomal protein L23;PF03939.15//Ribosomal_L23eN`Ribosomal protein L23, N-terminal domain
Unigene37009	RCd	RCt	874.993	198.107	536.55	2.143	0.120548	17.7771	1.06347e-70	9.67805e-69	Up	GO:0080043//quercetin 3-O-glucosyltransferase activity`molecular_function;GO:0080044//quercetin 7-O-glucosyltransferase activity`molecular_function	-	-	Glycosyltransferase {ECO:0000256|RuleBase:RU362057} EC=2.4.1.- {ECO:0000256|RuleBase:RU362057} OS=Helianthus annuus (Common sunflower) ORFNames=HannXRQ_Chr09g0239121 {ECO:0000313|EMBL:OTG13530.1} PE=3	-	XP_021980974.1//UDP-glycosyltransferase 74G1 isoform X1[Helianthus annuus]	PF00201.20//UDPGT`UDP-glucoronosyl and UDP-glucosyl transferase
Unigene14035	RCd	RCt	50.5335	446.036	248.285	-3.14075	0.176911	-17.7533	1.62563e-70	1.4761e-68	Down	GO:0005506//iron ion binding`molecular_function;GO:0016705//oxidoreductase activity, acting on paired donors, with incorporation or reduction of molecular oxygen`molecular_function;GO:0004497//monooxygenase activity`molecular_function;GO:0020037//heme binding`molecular_function	-	-	Uncharacterized protein {ECO:0000313|EMBL:KAD3641267.1} OS=Mikania micrantha ORFNames=E3N88_30491 {ECO:0000313|EMBL:KAD3641267.1} PE=3	-	KAD3641267.1//hypothetical protein E3N88_30491[Mikania micrantha]	PF00067.24//p450`Cytochrome P450
Unigene50793	RCd	RCt	1712.64	477.718	1095.18	1.84196	0.10385	17.7368	2.18181e-70	1.9767e-68	Up	GO:0003700//DNA-binding transcription factor activity`molecular_function;GO:0005634//nucleus`cellular_component;GO:0000976//transcription regulatory region sequence-specific DNA binding`molecular_function;GO:0045893//positive regulation of transcription, DNA-templated`biological_process	-	-	Putative basic leucine-zipper 44 {ECO:0000313|EMBL:OTG12007.1} OS=Helianthus annuus (Common sunflower) ORFNames=HannXRQ_Chr10g0305011 {ECO:0000313|EMBL:OTG12007.1} PE=4	-	XP_021989300.1//bZIP transcription factor 11[Helianthus annuus]	PF00170.23//bZIP_1`bZIP transcription factor;PF04360.14//Serglycin`Serglycin;PF07716.17//bZIP_2`Basic region leucine zipper
Unigene9911	RCd	RCt	4427.91	1465.91	2946.91	1.5947	0.0899271	17.7332	2.32245e-70	2.09944e-68	Up	GO:0046872//metal ion binding`molecular_function	-	-	DDE Tnp4 domain-containing protein {ECO:0000259|Pfam:PF13359} OS=Helianthus annuus (Common sunflower) ORFNames=HannXRQ_Chr09g0248321 {ECO:0000313|EMBL:OTG14342.1} PE=3	-	XP_021981711.1//protein ALP1-like[Helianthus annuus]	PF04827.16//Plant_tran`Plant transposon protein;PF13359.8//DDE_Tnp_4`DDE superfamily endonuclease
Unigene21020	RCd	RCt	458.884	46.0897	252.487	3.31547	0.187031	17.7269	2.60155e-70	2.34653e-68	Up	GO:0016021//integral component of membrane`cellular_component;GO:0055085//transmembrane transport`biological_process	-	-	Putative voltage-dependent anion channel {ECO:0000313|EMBL:OTF94290.1} OS=Helianthus annuus (Common sunflower) ORFNames=HannXRQ_Chr15g0470461 {ECO:0000313|EMBL:OTF94290.1} PE=4	-	XP_022015206.1//S-type anion channel SLAH1[Helianthus annuus]	PF03595.19//SLAC1`Voltage-dependent anion channel
Unigene26113	RCd	RCt	2661.49	83.7781	1372.63	4.98942	0.281605	17.7178	3.05447e-70	2.74896e-68	Up	GO:0016021//integral component of membrane`cellular_component;GO:0009916//alternative oxidase activity`molecular_function;GO:0005739//mitochondrion`cellular_component;GO:0010230//alternative respiration`biological_process;GO:0070469//respirasome`cellular_component;GO:0046872//metal ion binding`molecular_function;GO:0102721//ubiquinol:oxygen oxidoreductase activity`molecular_function	-	-	Ubiquinol oxidase {ECO:0000256|RuleBase:RU003779} EC=1.10.3.11 {ECO:0000256|RuleBase:RU003779} OS=Helianthus annuus (Common sunflower) ORFNames=HannXRQ_Chr13g0411131 {ECO:0000313|EMBL:OTG02269.1} PE=3	-	XP_022001805.1//ubiquinol oxidase 2, mitochondrial[Helianthus annuus]	PF01786.19//AOX`Alternative oxidase;PF03232.15//COQ7`Ubiquinone biosynthesis protein COQ7
Unigene6705	RCd	RCt	3277.41	1254.86	2266.14	1.38508	0.0782764	17.6947	4.60887e-70	4.13872e-68	Up	-	-	-	C2 domain-containing protein {ECO:0000259|PROSITE:PS50004} OS=Mikania micrantha ORFNames=E3N88_08683 {ECO:0000313|EMBL:KAD6453977.1} PE=4	-	XP_022001509.1//uncharacterized protein LOC110898960[Helianthus annuus]	PF00168.32//C2`C2 domain
Unigene42568	RCd	RCt	33.3492	1273.04	653.194	-5.25565	0.297761	-17.6506	1.00722e-69	9.02482e-68	Down	GO:0016491//oxidoreductase activity`molecular_function;GO:0016021//integral component of membrane`cellular_component;GO:0046872//metal ion binding`molecular_function;GO:0005886//plasma membrane`cellular_component	-	-	Putative ferric reduction oxidase 2 {ECO:0000313|EMBL:OTG29359.1} OS=Helianthus annuus (Common sunflower) ORFNames=HannXRQ_Chr04g0121351 {ECO:0000313|EMBL:OTG29359.1} PE=4	-	XP_022035785.1//ferric reduction oxidase 2[Helianthus annuus]	PF01794.21//Ferric_reduct`Ferric reductase like transmembrane component;PF12823.9//DUF3817`Domain of unknown function (DUF3817)
Unigene35269	RCd	RCt	13284.6	5410.48	9347.55	1.29593	0.0734764	17.6373	1.27338e-69	1.13846e-67	Up	-	-	-	-	-	-	-
Unigene14760	RCd	RCt	6872.15	2692.6	4782.37	1.35175	0.0767195	17.6194	1.74968e-69	1.56086e-67	Up	GO:0005737//cytoplasm`cellular_component;GO:0005829//cytosol`cellular_component;GO:0005544//calcium-dependent phospholipid binding`molecular_function;GO:0005509//calcium ion binding`molecular_function	-	-	Annexin {ECO:0000256|RuleBase:RU003540} OS=Helianthus annuus (Common sunflower) ORFNames=HannXRQ_Chr15g0470901 {ECO:0000313|EMBL:OTF94333.1} PE=3	-	XP_022011107.1//annexin D2[Helianthus annuus]	PF00191.22//Annexin`Annexin
Unigene7326	RCd	RCt	21766.5	6937.17	14351.8	1.64967	0.0936944	17.6069	2.18019e-69	1.94066e-67	Up	GO:0006995//cellular response to nitrogen starvation`biological_process;GO:1901698//response to nitrogen compound`biological_process;GO:0004352//glutamate dehydrogenase (NAD+) activity`molecular_function;GO:0005739//mitochondrion`cellular_component;GO:0000166//nucleotide binding`molecular_function;GO:0006538//glutamate catabolic process`biological_process	K00261//GLUD1_2, gdhA`glutamate dehydrogenase (NAD(P)+) [EC:1.4.1.3]	ko00220//Arginine biosynthesis`Amino acid metabolism`Metabolism;ko00250//Alanine, aspartate and glutamate metabolism`Amino acid metabolism`Metabolism;ko00910//Nitrogen metabolism`Energy metabolism`Metabolism;ko01100//Metabolic pathways`Global and overview maps`Metabolism;ko01200//Carbon metabolism`Global and overview maps`Metabolism	Glutamate dehydrogenase {ECO:0000256|PIRNR:PIRNR000185} OS=Helianthus annuus (Common sunflower) ORFNames=HannXRQ_Chr09g0266381 {ECO:0000313|EMBL:OTG15977.1} PE=3	-	XP_021983442.1//glutamate dehydrogenase B[Helianthus annuus]	PF00208.23//ELFV_dehydrog`Glutamate/Leucine/Phenylalanine/Valine dehydrogenase;PF02812.20//ELFV_dehydrog_N`Glu/Leu/Phe/Val dehydrogenase, dimerisation domain;PF02826.21//2-Hacid_dh_C`D-isomer specific 2-hydroxyacid dehydrogenase, NAD binding domain
Unigene123942	RCd	RCt	127.06	852.88	489.97	-2.74413	0.155872	-17.6051	2.25145e-69	1.99971e-67	Down	-	-	-	-	-	-	-
Unigene41292	RCd	RCt	307.597	1499.83	903.715	-2.28516	0.130058	-17.5704	4.15583e-69	3.68311e-67	Down	GO:0005737//cytoplasm`cellular_component;GO:0004725//protein tyrosine phosphatase activity`molecular_function	-	-	Uncharacterized protein {ECO:0000313|EMBL:OTF94114.1} OS=Helianthus annuus (Common sunflower) ORFNames=HannXRQ_Chr15g0468611 {ECO:0000313|EMBL:OTF94114.1} PE=3	-	XP_022010822.1//tyrosine-protein phosphatase DSP1[Helianthus annuus]	PF00102.29//Y_phosphatase`Protein-tyrosine phosphatase;PF00782.22//DSPc`Dual specificity phosphatase, catalytic domain;PF03162.15//Y_phosphatase2`Tyrosine phosphatase family;PF13350.8//Y_phosphatase3`Tyrosine phosphatase family
Unigene64773	RCd	RCt	1078.2	232.624	655.413	2.21294	0.125999	17.5632	4.71323e-69	4.16803e-67	Up	-	-	-	-	-	-	PF17729.3//DUF5569`Family of unknown function (DUF5569)
Unigene10781	RCd	RCt	7543.09	2876.12	5209.6	1.39106	0.0793253	17.5361	7.59683e-69	6.7035e-67	Up	GO:0045551//cinnamyl-alcohol dehydrogenase activity`molecular_function;GO:0009809//lignin biosynthetic process`biological_process;GO:0008270//zinc ion binding`molecular_function;GO:0016616//oxidoreductase activity, acting on the CH-OH group of donors, NAD or NADP as acceptor`molecular_function	K00083//CAD`cinnamyl-alcohol dehydrogenase [EC:1.1.1.195]	ko00940//Phenylpropanoid biosynthesis`Biosynthesis of other secondary metabolites`Metabolism;ko01100//Metabolic pathways`Global and overview maps`Metabolism;ko01110//Biosynthesis of secondary metabolites`Global and overview maps`Metabolism	Putative cinnamyl alcohol dehydrogenase {ECO:0000313|EMBL:OTF96232.1} OS=Helianthus annuus (Common sunflower) ORFNames=HannXRQ_Chr15g0491811 {ECO:0000313|EMBL:OTF96232.1} PE=3	-	XP_022013078.1//probable cinnamyl alcohol dehydrogenase[Helianthus annuus]	PF00107.28//ADH_zinc_N`Zinc-binding dehydrogenase;PF01262.23//AlaDh_PNT_C`Alanine dehydrogenase/PNT, C-terminal domain;PF02826.21//2-Hacid_dh_C`D-isomer specific 2-hydroxyacid dehydrogenase, NAD binding domain;PF08240.14//ADH_N`Alcohol dehydrogenase GroES-like domain
Unigene65249	RCd	RCt	7174.92	3032.51	5103.72	1.2425	0.0709377	17.5154	1.09362e-68	9.62932e-67	Up	GO:0045551//cinnamyl-alcohol dehydrogenase activity`molecular_function;GO:0009809//lignin biosynthetic process`biological_process;GO:0008270//zinc ion binding`molecular_function;GO:0016616//oxidoreductase activity, acting on the CH-OH group of donors, NAD or NADP as acceptor`molecular_function	K23232//10HGO`8-hydroxygeraniol dehydrogenase [EC:1.1.1.324]	ko00902//Monoterpenoid biosynthesis`Metabolism of terpenoids and polyketides`Metabolism;ko01100//Metabolic pathways`Global and overview maps`Metabolism;ko01110//Biosynthesis of secondary metabolites`Global and overview maps`Metabolism	Putative 8-hydroxygeraniol dehydrogenase {ECO:0000313|EMBL:OTG20066.1} OS=Helianthus annuus (Common sunflower) ORFNames=HannXRQ_Chr07g0188901 {ECO:0000313|EMBL:OTG20066.1} PE=3	-	XP_021972530.1//8-hydroxygeraniol dehydrogenase[Helianthus annuus]	PF00107.28//ADH_zinc_N`Zinc-binding dehydrogenase
Unigene14105	RCd	RCt	2342.76	557.442	1450.1	2.07119	0.118307	17.5069	1.27022e-68	1.11601e-66	Up	GO:0009415//response to water`biological_process	-	-	Uncharacterized protein {ECO:0000313|EMBL:KAD2804611.1} OS=Mikania micrantha ORFNames=E3N88_37988 {ECO:0000313|EMBL:KAD2804611.1} PE=3	-	GEV11925.1//phosphoprotein ECPP44[Tanacetum cinerariifolium]	-
Unigene13275	RCd	RCt	415.83	1324.01	869.918	-1.67062	0.0954362	-17.5051	1.31034e-68	1.14878e-66	Down	-	-	-	Putative sucrase/ferredoxin-like family protein {ECO:0000313|EMBL:OTG31858.1} OS=Helianthus annuus (Common sunflower) ORFNames=HannXRQ_Chr03g0080341 {ECO:0000313|EMBL:OTG31858.1} PE=4	-	XP_022028868.1//uncharacterized protein LOC110929979[Helianthus annuus]	PF06999.14//Suc_Fer-like`Sucrase/ferredoxin-like
Unigene22005	RCd	RCt	1930.67	553.109	1241.89	1.80341	0.103034	17.5031	1.3561e-68	1.18634e-66	Up	GO:0003824//catalytic activity`molecular_function	K07517//ECI1_2`Delta3-Delta2-enoyl-CoA isomerase [EC:5.3.3.8]	ko00071//Fatty acid degradation`Lipid metabolism`Metabolism	Uncharacterized protein {ECO:0000313|EMBL:KAD7480083.1} OS=Mikania micrantha ORFNames=E3N88_03219 {ECO:0000313|EMBL:KAD7480083.1} PE=4	-	KAD7480083.1//hypothetical protein E3N88_03219[Mikania micrantha]	PF00378.22//ECH_1`Enoyl-CoA hydratase/isomerase
Unigene834	RCd	RCt	40.8342	406.662	223.748	-3.31795	0.189673	-17.493	1.62024e-68	1.41437e-66	Down	GO:0015074//DNA integration`biological_process;GO:0016021//integral component of membrane`cellular_component;GO:0003676//nucleic acid binding`molecular_function	-	-	Putative EXS {ECO:0000313|EMBL:OTF98671.1} OS=Helianthus annuus (Common sunflower) ORFNames=HannXRQ_Chr14g0448191 {ECO:0000313|EMBL:OTF98671.1} PE=4	-	KAD5508190.1//hypothetical protein E3N88_15893[Mikania micrantha]	PF07727.16//RVT_2`Reverse transcriptase (RNA-dependent DNA polymerase)
Unigene77384	RCd	RCt	13.29	370.454	191.872	-4.80495	0.274967	-17.4747	2.23443e-68	1.94635e-66	Down	GO:0005634//nucleus`cellular_component;GO:0003677//DNA binding`molecular_function;GO:0046982//protein heterodimerization activity`molecular_function;GO:0000786//nucleosome`cellular_component	-	-	Histone H3 {ECO:0000256|RuleBase:RU004471} OS=Nicotiana tabacum (Common tobacco) Name=LOC107804842 {ECO:0000313|RefSeq:XP_016484267.1} PE=3	-	XP_015796231.1//PREDICTED: histone H3-like[Nothobranchius furzeri]	PF00125.26//Histone`Core histone H2A/H2B/H3/H4;PF00808.25//CBFD_NFYB_HMF`Histone-like transcription factor (CBF/NF-Y) and archaeal histone;PF15511.8//CENP-T_C`Centromere kinetochore component CENP-T histone fold;PF15630.8//CENP-S`CENP-S protein
Unigene892	RCd	RCt	5.10157	601.402	303.252	-6.88324	0.394196	-17.4615	2.81542e-68	2.44719e-66	Down	-	-	-	-	-	-	PF00628.31//PHD`PHD-finger
Unigene38382	RCd	RCt	2104.71	603.078	1353.89	1.8033	0.10329	17.4585	2.96382e-68	2.57069e-66	Up	GO:0005634//nucleus`cellular_component	-	-	VQ domain-containing protein {ECO:0000259|Pfam:PF05678} OS=Lactuca saligna (Willowleaf lettuce) ORFNames=LSAL_LOCUS35621 {ECO:0000313|EMBL:CAB4108679.1} PE=4	-	KAF5794095.1//putative VQ motif-containing protein 8/17/18/20/21/25[Helianthus annuus]	PF05678.16//VQ`VQ motif
Unigene3171	RCd	RCt	1900.37	513.971	1207.17	1.88674	0.108073	17.4581	2.98753e-68	2.58574e-66	Up	-	-	-	PMD domain-containing protein {ECO:0000259|Pfam:PF10536} OS=Mikania micrantha ORFNames=E3N88_43029 {ECO:0000313|EMBL:KAD1306632.1} PE=4	-	KAD1306632.1//hypothetical protein E3N88_43029[Mikania micrantha]	PF10536.11//PMD`Plant mobile domain
Unigene30684	RCd	RCt	73.0156	520.206	296.611	-2.83288	0.162292	-17.4554	3.1304e-68	2.70365e-66	Down	GO:0005634//nucleus`cellular_component;GO:0003677//DNA binding`molecular_function;GO:0006334//nucleosome assembly`biological_process;GO:0000786//nucleosome`cellular_component	-	-	H15 domain-containing protein {ECO:0000259|PROSITE:PS51504} OS=Mikania micrantha ORFNames=E3N88_22040 {ECO:0000313|EMBL:KAD4584439.1} PE=3	-	KAD4584439.1//hypothetical protein E3N88_22040[Mikania micrantha]	PF00538.21//Linker_histone`linker histone H1 and H5 family
Unigene21806	RCd	RCt	9169.35	23877.1	16523.2	-1.38076	0.0791441	-17.4462	3.6806e-68	3.1721e-66	Down	GO:0020037//heme binding`molecular_function;GO:0000302//response to reactive oxygen species`biological_process;GO:0005576//extracellular region`cellular_component;GO:0042744//hydrogen peroxide catabolic process`biological_process;GO:0016688//L-ascorbate peroxidase activity`molecular_function;GO:0034599//cellular response to oxidative stress`biological_process;GO:0046872//metal ion binding`molecul…	K00434//E1.11.1.11`L-ascorbate peroxidase [EC:1.11.1.11]	ko00053//Ascorbate and aldarate metabolism`Carbohydrate metabolism`Metabolism;ko00480//Glutathione metabolism`Metabolism of other amino acids`Metabolism;ko01100//Metabolic pathways`Global and overview maps`Metabolism	Putative L-ascorbate peroxidase, cytosolic {ECO:0000313|EMBL:OTG34319.1} OS=Helianthus annuus (Common sunflower) ORFNames=HannXRQ_Chr02g0044461 {ECO:0000313|EMBL:OTG34319.1} PE=3	-	XP_022018933.1//L-ascorbate peroxidase, cytosolic[Helianthus annuus]	PF00141.25//peroxidase`Peroxidase
Unigene2399	RCd	RCt	15904.8	6247.39	11076.1	1.34817	0.0772933	17.4423	3.94215e-68	3.39034e-66	Up	GO:0015031//protein transport`biological_process;GO:0016021//integral component of membrane`cellular_component;GO:0055085//transmembrane transport`biological_process	-	-	Uncharacterized protein {ECO:0000313|EMBL:KAD1475655.1} OS=Mikania micrantha ORFNames=E3N88_42759 {ECO:0000313|EMBL:KAD1475655.1} PE=3	-	KAF5782803.1//putative oligopeptide transporter, OPT superfamily[Helianthus annuus]	PF03169.17//OPT`OPT oligopeptide transporter protein
Unigene15596	RCd	RCt	12602.1	5400.14	9001.12	1.22256	0.0701461	17.4288	4.98677e-68	4.27968e-66	Up	-	-	-	-	-	-	-
Unigene21950	RCd	RCt	660.049	105.867	382.958	2.63973	0.151537	17.4198	5.84029e-68	5.00162e-66	Up	GO:0006470//protein dephosphorylation`biological_process;GO:0046872//metal ion binding`molecular_function;GO:0004722//protein serine/threonine phosphatase activity`molecular_function;GO:0106306//protein serine phosphatase activity`molecular_function;GO:0106307//protein threonine phosphatase activity`molecular_function	-	-	Protein-serine/threonine phosphatase {ECO:0000256|ARBA:ARBA00013081} EC=3.1.3.16 {ECO:0000256|ARBA:ARBA00013081} OS=Helianthus annuus (Common sunflower) ORFNames=HannXRQ_Chr08g0229111 {ECO:0000313|EMBL:OTG18994.1} PE=3	-	XP_021977879.1//probable protein phosphatase 2C 2[Helianthus annuus]	PF00481.23//PP2C`Protein phosphatase 2C
Unigene13050	RCd	RCt	1267.51	348.886	808.199	1.86107	0.106982	17.3962	8.81842e-68	7.53623e-66	Up	GO:0006886//intracellular protein transport`biological_process;GO:0030117//membrane coat`cellular_component;GO:0043231//intracellular membrane-bounded organelle`cellular_component;GO:0016192//vesicle-mediated transport`biological_process	-	-	AP complex subunit sigma {ECO:0000256|PIRNR:PIRNR015588} OS=Lactuca sativa (Garden lettuce) ORFNames=LSAT_3X76381 {ECO:0000313|EMBL:PLY70679.1} PE=3	-	PLY70679.1//hypothetical protein LSAT_3X76381[Lactuca sativa]	PF01217.22//Clat_adaptor_s`Clathrin adaptor complex small chain
Unigene36150	RCd	RCt	33.3045	381.777	207.541	-3.51959	0.202562	-17.3754	1.26805e-67	1.0814e-65	Down	-	-	-	-	-	-	-
Unigene64184	RCd	RCt	385.939	26.5858	206.262	3.85745	0.222112	17.3671	1.46336e-67	1.24536e-65	Up	GO:0005737//cytoplasm`cellular_component;GO:0031072//heat shock protein binding`molecular_function;GO:0044183//protein folding chaperone`molecular_function;GO:0051082//unfolded protein binding`molecular_function;GO:0051787//misfolded protein binding`molecular_function;GO:0034620//cellular response to unfolded protein`biological_process;GO:0016887//ATPase activity`molecular_function;GO:0051085//ch…	K03283//HSPA1s`heat shock 70kDa protein 1/2/6/8	ko03040//Spliceosome`Transcription`Genetic Information Processing;ko04141//Protein processing in endoplasmic reticulum`Folding, sorting and degradation`Genetic Information Processing;ko04144//Endocytosis`Transport and catabolism`Cellular Processes	Putative heat shock protein 70 family {ECO:0000313|EMBL:OTG34320.1} OS=Helianthus annuus (Common sunflower) ORFNames=HannXRQ_Chr02g0044471 {ECO:0000313|EMBL:OTG34320.1} PE=3	-	XP_022037126.1//heat shock cognate 70 kDa protein 2[Helianthus annuus]	PF00012.22//HSP70`Hsp70 protein
Unigene12036	RCd	RCt	334.754	17.5554	176.155	4.25432	0.24502	17.3631	1.56931e-67	1.33274e-65	Up	-	-	-	-	-	-	-
Unigene28872	RCd	RCt	768.705	116.798	442.751	2.71748	0.156607	17.3523	1.89501e-67	1.60598e-65	Up	GO:0016887//ATPase activity`molecular_function;GO:0005524//ATP binding`molecular_function	-	-	Putative cytochrome BC1 synthesis {ECO:0000313|EMBL:OTF97983.1} OS=Helianthus annuus (Common sunflower) ORFNames=HannXRQ_Chr14g0440631 {ECO:0000313|EMBL:OTF97983.1} PE=3	-	XP_022009637.1//AAA-ATPase At3g50940[Helianthus annuus]	PF00004.31//AAA`ATPase family associated with various cellular activities (AAA);PF00910.24//RNA_helicase`RNA helicase;PF05496.14//RuvB_N`Holliday junction DNA helicase RuvB P-loop domain;PF05673.15//DUF815`Protein of unknown function (DUF815);PF07728.16//AAA_5`AAA domain (dynein-related subfamily);PF13086.8//AAA_11`AAA domain;PF13191.8//AAA_16`AAA ATPase domain;PF13401.8//AAA_22`AAA domain;PF1355…
Unigene30313	RCd	RCt	3915.9	11762.8	7839.37	-1.58673	0.0914992	-17.3415	2.28701e-67	1.93416e-65	Down	-	-	-	-	-	-	-
Unigene6138	RCd	RCt	860.899	2628.7	1744.8	-1.61025	0.0929064	-17.332	2.699e-67	2.27785e-65	Down	GO:0016021//integral component of membrane`cellular_component;GO:0055085//transmembrane transport`biological_process	-	-	Mitochondrial carrier domain-containing protein {ECO:0000313|EMBL:PWA70741.1} OS=Artemisia annua (Sweet wormwood) ORFNames=CTI12_AA265570 {ECO:0000313|EMBL:PWA70741.1} PE=3	-	XP_021973831.1//mitochondrial substrate carrier family protein B[Helianthus annuus]	PF00153.29//Mito_carr`Mitochondrial carrier protein;PF18405.3//SLC25_like`Mitochondrial SLC25 homolog
Unigene6662	RCd	RCt	3603.67	9120.45	6362.06	-1.33965	0.0773615	-17.3167	3.51946e-67	2.96414e-65	Down	GO:0003729//mRNA binding`molecular_function	-	-	Putative RNA recognition motif domain, eukaryote, Nucleotide-binding alpha-beta plait domain protein {ECO:0000313|EMBL:OTG29775.1} OS=Helianthus annuus (Common sunflower) ORFNames=HannXRQ_Chr04g0125891 {ECO:0000313|EMBL:OTG29775.1} PE=4	-	XP_022036204.1//oligouridylate-binding protein 1[Helianthus annuus]	PF00076.24//RRM_1`RNA recognition motif. (a.k.a. RRM, RBD, or RNP domain);PF13893.8//RRM_5`RNA recognition motif. (a.k.a. RRM, RBD, or RNP domain);PF16367.7//RRM_7`RNA recognition motif;PF16842.7//RRM_occluded`Occluded RNA-recognition motif
Unigene2782	RCd	RCt	4463.75	1524.65	2994.2	1.54968	0.0895436	17.3064	4.20739e-67	3.53621e-65	Up	GO:0016161//beta-amylase activity`molecular_function;GO:0102229//amylopectin maltohydrolase activity`molecular_function;GO:0000272//polysaccharide catabolic process`biological_process	K01177//E3.2.1.2`beta-amylase [EC:3.2.1.2]	ko00500//Starch and sucrose metabolism`Carbohydrate metabolism`Metabolism;ko01100//Metabolic pathways`Global and overview maps`Metabolism;ko01110//Biosynthesis of secondary metabolites`Global and overview maps`Metabolism	Beta-amylase {ECO:0000256|RuleBase:RU000509} EC=3.2.1.2 {ECO:0000256|RuleBase:RU000509} OS=Cynara cardunculus var. scolymus (Globe artichoke) (Cynara scolymus) ORFNames=Ccrd_006945 {ECO:0000313|EMBL:KVH91041.1} PE=3	-	XP_024986840.1//beta-amylase 1, chloroplastic[Cynara cardunculus var. scolymus]	PF01373.19//Glyco_hydro_14`Glycosyl hydrolase family 14
Unigene122917	RCd	RCt	43.7674	393.213	218.49	-3.16656	0.183025	-17.3012	4.60567e-67	3.86297e-65	Down	-	-	-	-	-	-	-
Unigene23825	RCd	RCt	7.79574	413.774	210.785	-5.7275	0.331106	-17.2981	4.86273e-67	4.07018e-65	Down	GO:0006412//translation`biological_process	K02925//RP-L3e, RPL3`large subunit ribosomal protein L3e	ko03010//Ribosome`Translation`Genetic Information Processing	Uncharacterized protein {ECO:0000313|EnsemblProtists:PYU1_T000589} OS=Globisporangium ultimum (strain ATCC 200006 / CBS 805.95 / DAOM BR144) (Pythium ultimum) PE=3	60S ribosomal protein L3 and related proteins//Translation, ribosomal structure and biogenesis[J]	TMW60420.1//hypothetical protein Poli38472_000462[Pythium oligandrum]	PF00297.24//Ribosomal_L3`Ribosomal protein L3
Unigene22295	RCd	RCt	2042.45	503.161	1272.81	2.0211	0.117	17.2744	7.33836e-67	6.12971e-65	Up	GO:0016757//transferase activity, transferring glycosyl groups`molecular_function	K18819//GOLS`inositol 3-alpha-galactosyltransferase [EC:2.4.1.123]	ko00052//Galactose metabolism`Carbohydrate metabolism`Metabolism;ko01100//Metabolic pathways`Global and overview maps`Metabolism	Hexosyltransferase {ECO:0000256|RuleBase:RU362027} EC=2.4.1.- {ECO:0000256|RuleBase:RU362027} OS=Helianthus annuus (Common sunflower) ORFNames=HannXRQ_Chr08g0218171 {ECO:0000313|EMBL:OTG17985.1} PE=3	-	XP_021976894.1//galactinol synthase 2[Helianthus annuus]	PF01501.22//Glyco_transf_8`Glycosyl transferase family 8
Unigene16089	RCd	RCt	1399.63	334.292	866.963	2.06552	0.119614	17.2682	8.15895e-67	6.80119e-65	Up	GO:0016787//hydrolase activity`molecular_function	-	-	Putative alpha/beta-Hydrolases superfamily protein {ECO:0000313|EMBL:OTF85076.1} OS=Helianthus annuus (Common sunflower) ORFNames=HannXRQ_Chr17g0536051 {ECO:0000313|EMBL:OTF85076.1} PE=4	-	XP_023768709.1//uncharacterized protein LOC111917260 isoform X2[Lactuca sativa]	PF00561.22//Abhydrolase_1`alpha/beta hydrolase fold;PF01738.20//DLH`Dienelactone hydrolase family;PF07224.13//Chlorophyllase`Chlorophyllase;PF12146.10//Hydrolase_4`Serine aminopeptidase, S33;PF12697.9//Abhydrolase_6`Alpha/beta hydrolase family;PF12740.9//Chlorophyllase2`Chlorophyllase enzyme
Unigene6236	RCd	RCt	1560.5	518.095	1039.3	1.59076	0.0921273	17.267	8.33291e-67	6.932e-65	Up	-	-	-	GRAS domain-containing protein {ECO:0000259|PROSITE:PS50985} OS=Mikania micrantha ORFNames=E3N88_11077 {ECO:0000313|EMBL:KAD6119806.1} PE=3	-	KAD6119806.1//hypothetical protein E3N88_11077[Mikania micrantha]	PF03514.16//GRAS`GRAS domain family
Unigene36275	RCd	RCt	1082.93	241.333	662.13	2.16549	0.125417	17.2663	8.44316e-67	7.00937e-65	Up	-	-	-	Uncharacterized protein {ECO:0000313|EMBL:OTF90940.1} OS=Helianthus annuus (Common sunflower) ORFNames=HannXRQ_Chr16g0505141 {ECO:0000313|EMBL:OTF90940.1} PE=4	-	XP_022016219.1//nucleosome assembly protein 1;2[Helianthus annuus]	-
Unigene29873	RCd	RCt	96.1702	688.91	392.54	-2.83889	0.164502	-17.2575	9.82513e-67	8.14005e-65	Down	-	-	-	-	-	-	PF08588.12//DUF1769`Protein of unknown function (DUF1769)
Unigene8342	RCd	RCt	2714.26	781.099	1747.68	1.79681	0.104335	17.2216	1.82866e-66	1.51195e-64	Up	GO:0016021//integral component of membrane`cellular_component;GO:0006817//phosphate ion transport`biological_process;GO:0022857//transmembrane transporter activity`molecular_function	-	-	MFS domain-containing protein {ECO:0000259|PROSITE:PS50850} OS=Mikania micrantha {ECO:0000313|EMBL:KAD3641839.1} PE=3	-	KAD3641745.1//hypothetical protein E3N88_30969[Mikania micrantha]	PF00083.26//Sugar_tr`Sugar (and other) transporter;PF07690.18//MFS_1`Major Facilitator Superfamily;PF13347.8//MFS_2`MFS/sugar transport protein
Unigene23754	RCd	RCt	2874.64	1039.69	1957.17	1.46713	0.0852324	17.2133	2.1093e-66	1.74045e-64	Up	GO:0006952//defense response`biological_process;GO:0038023//signaling receptor activity`molecular_function;GO:0009738//abscisic acid-activated signaling pathway`biological_process;GO:0004864//protein phosphatase inhibitor activity`molecular_function;GO:0010427//abscisic acid binding`molecular_function	-	-	Bet_v_1 domain-containing protein {ECO:0000259|SMART:SM01037} OS=Mikania micrantha ORFNames=E3N88_08708 {ECO:0000313|EMBL:KAD6454002.1} PE=4	-	KAD6454002.1//hypothetical protein E3N88_08708[Mikania micrantha]	PF00407.21//Bet_v_1`Pathogenesis-related protein Bet v 1 family
Unigene75924	RCd	RCt	10.1668	371.686	190.927	-5.18966	0.301535	-17.2108	2.20275e-66	1.81388e-64	Down	GO:0046872//metal ion binding`molecular_function	-	-	Zinc finger, LIM-type {ECO:0000313|EMBL:PON87570.1} OS=Trema orientale (Charcoal tree) (Celtis orientalis) ORFNames=TorRG33x02_165630 {ECO:0000313|EMBL:PON87570.1} PE=4	-	ELU01861.1//hypothetical protein CAPTEDRAFT_18297[Capitella teleta]	PF00412.24//LIM`LIM domain
Unigene5259	RCd	RCt	5771.75	2375	4073.38	1.28112	0.0744397	17.2102	2.22635e-66	1.82961e-64	Up	GO:0006468//protein phosphorylation`biological_process;GO:0005634//nucleus`cellular_component;GO:0008353//RNA polymerase II CTD heptapeptide repeat kinase activity`molecular_function;GO:0004693//cyclin-dependent protein serine/threonine kinase activity`molecular_function;GO:0016592//mediator complex`cellular_component;GO:0005524//ATP binding`molecular_function	-	-	Putative OBP3-responsive protein {ECO:0000313|EMBL:OTG14572.1} OS=Helianthus annuus (Common sunflower) ORFNames=HannXRQ_Chr09g0250931 {ECO:0000313|EMBL:OTG14572.1} PE=4	-	XP_021981953.1//probable plastid-lipid-associated protein 14, chloroplastic[Helianthus annuus]	PF04755.14//PAP_fibrillin`PAP_fibrillin
Unigene32425	RCd	RCt	47.6489	476.198	261.924	-3.32301	0.193103	-17.2085	2.29379e-66	1.88123e-64	Down	GO:0007017//microtubule-based process`biological_process	K07375//TUBB`tubulin beta	ko04145//Phagosome`Transport and catabolism`Cellular Processes	Tubulin beta chain {ECO:0000256|RuleBase:RU000352} Fragment OS=Protoopalina japonica PE=3	-	ADJ00021.1//tubulin beta chain, partial[Chromerida sp. RM11]	PF00091.27//Tubulin`Tubulin/FtsZ family, GTPase domain;PF03953.19//Tubulin_C`Tubulin C-terminal domain;PF13809.8//Tubulin_2`Tubulin like;PF14881.8//Tubulin_3`Tubulin domain
Unigene8195	RCd	RCt	28313.1	9884.59	19098.9	1.51819	0.0882298	17.2073	2.34239e-66	1.91722e-64	Up	-	-	-	Uncharacterized protein {ECO:0000313|EMBL:OTF98565.1} OS=Helianthus annuus (Common sunflower) ORFNames=HannXRQ_Chr14g0447071 {ECO:0000313|EMBL:OTF98565.1} PE=4	-	XP_022005249.1//glycine-rich domain-containing protein 1[Helianthus annuus]	PF07173.14//GRDP-like`Glycine-rich domain-containing protein-like
Unigene29034	RCd	RCt	19.0295	336.762	177.896	-4.14619	0.241001	-17.2041	2.47473e-66	2.02147e-64	Down	GO:0008234//cysteine-type peptidase activity`molecular_function	-	-	Uncharacterized protein {ECO:0000313|EMBL:AFK42829.1} OS=Lotus japonicus (Lotus corniculatus var. japonicus) PE=2	-	KJE96491.1//cathepsin L2[Capsaspora owczarzaki ATCC 30864]	PF00112.25//Peptidase_C1`Papain family cysteine protease;PF03051.17//Peptidase_C1_2`Peptidase C1-like family;PF08246.14//Inhibitor_I29`Cathepsin propeptide inhibitor domain (I29)
Unigene47885	RCd	RCt	1078.92	245.273	662.096	2.13728	0.124316	17.1923	3.03301e-66	2.47254e-64	Up	GO:0005737//cytoplasm`cellular_component;GO:0045548//phenylalanine ammonia-lyase activity`molecular_function;GO:0006559//L-phenylalanine catabolic process`biological_process	K10775//PAL`phenylalanine ammonia-lyase [EC:4.3.1.24]	ko00360//Phenylalanine metabolism`Amino acid metabolism`Metabolism;ko00940//Phenylpropanoid biosynthesis`Biosynthesis of other secondary metabolites`Metabolism;ko01100//Metabolic pathways`Global and overview maps`Metabolism;ko01110//Biosynthesis of secondary metabolites`Global and overview maps`Metabolism	Phenylalanine ammonia-lyase {ECO:0000256|ARBA:ARBA00012139} EC=4.3.1.24 {ECO:0000256|ARBA:ARBA00012139} Fragment OS=Cynara cardunculus var. scolymus (Globe artichoke) (Cynara scolymus) Name=pal4 {ECO:0000313|EMBL:CAL91038.1} PE=2	-	QQH14909.1//phenylalanine ammonia-lyase isoform 1, partial[Cirsium japonicum]	-
Unigene91578	RCd	RCt	9.76677	369.7	189.733	-5.23166	0.304417	-17.1859	3.38896e-66	2.75719e-64	Down	-	K02875//RP-L14e, RPL14`large subunit ribosomal protein L14e	ko03010//Ribosome`Translation`Genetic Information Processing	Hypothetical protein {ECO:0000313|EMBL:CAD8596786.1} OS=Coccolithus braarudii ORFNames=CPEL01642_LOCUS115 {ECO:0000313|EMBL:CAD8596786.1} PE=4	-	ORY21583.1//putative 60S ribosomal protein L14[Rhizoclosmatium globosum]	PF01929.19//Ribosomal_L14e`Ribosomal protein L14
Unigene102754	RCd	RCt	563.369	1955.28	1259.33	-1.79449	0.104503	-17.1717	4.32548e-66	3.5121e-64	Down	-	-	-	-	-	-	PF14410.8//GH-E`HNH/ENDO VII superfamily nuclease with conserved GHE residues
Unigene73371	RCd	RCt	51.7721	485.876	268.824	-3.22749	0.188175	-17.1516	6.11889e-66	4.95837e-64	Down	-	-	-	-	-	-	-
Unigene44427	RCd	RCt	14.9088	330.709	172.809	-4.46859	0.261312	-17.1006	1.46915e-65	1.18815e-63	Down	-	K02938//RP-L8e, RPL8`large subunit ribosomal protein L8e	ko03010//Ribosome`Translation`Genetic Information Processing	Hypothetical protein {ECO:0000313|EMBL:CAD9703579.1} OS=labyrinthulid quahog parasite QPX ORFNames=QSP1433_LOCUS15323 {ECO:0000313|EMBL:CAD9703579.1} PE=4	-	XP_008478127.1//60S ribosomal protein L8[Diaphorina citri]	PF00181.25//Ribosomal_L2`Ribosomal Proteins L2, RNA binding domain;PF03947.20//Ribosomal_L2_C`Ribosomal Proteins L2, C-terminal domain
Unigene9271	RCd	RCt	56.0069	478.233	267.12	-3.09358	0.18097	-17.0945	1.63223e-65	1.31741e-63	Down	GO:0003779//actin binding`molecular_function;GO:0030042//actin filament depolymerization`biological_process;GO:0015629//actin cytoskeleton`cellular_component	-	-	ADF-H domain-containing protein {ECO:0000259|PROSITE:PS51263} OS=Lactuca saligna (Willowleaf lettuce) ORFNames=LSAL_LOCUS38018 {ECO:0000313|EMBL:CAB4111209.1} PE=3	-	XP_023766720.1//actin-depolymerizing factor 5-like[Lactuca sativa]	PF00241.22//Cofilin_ADF`Cofilin/tropomyosin-type actin-binding protein
Unigene13040	RCd	RCt	1178.63	304.262	741.447	1.95339	0.114273	17.094	1.64363e-65	1.32398e-63	Up	-	-	-	Putative C2 domain-containing protein {ECO:0000313|EMBL:OTG01888.1} OS=Helianthus annuus (Common sunflower) ORFNames=HannXRQ_Chr13g0406941 {ECO:0000313|EMBL:OTG01888.1} PE=4	-	XP_022001421.1//elicitor-responsive protein 1[Helianthus annuus]	-
Unigene24519	RCd	RCt	3593.86	8995.77	6294.82	-1.32365	0.0775624	-17.0656	2.67814e-65	2.15305e-63	Down	GO:0004618//phosphoglycerate kinase activity`molecular_function;GO:0006096//glycolytic process`biological_process;GO:0005524//ATP binding`molecular_function	K00927//PGK, pgk`phosphoglycerate kinase [EC:2.7.2.3]	ko00010//Glycolysis / Gluconeogenesis`Carbohydrate metabolism`Metabolism;ko00710//Carbon fixation in photosynthetic organisms`Energy metabolism`Metabolism;ko01100//Metabolic pathways`Global and overview maps`Metabolism;ko01110//Biosynthesis of secondary metabolites`Global and overview maps`Metabolism;ko01200//Carbon metabolism`Global and overview maps`Metabolism;ko01230//Biosynthesis of amino aci…	Phosphoglycerate kinase {ECO:0000256|ARBA:ARBA00013061, ECO:0000256|RuleBase:RU000532} EC=2.7.2.3 {ECO:0000256|ARBA:ARBA00013061, ECO:0000256|RuleBase:RU000532} OS=Helianthus annuus (Common sunflower) Name=PGK1 {ECO:0000313|EMBL:ABI18157.1} PE=2	-	XP_022039613.1//phosphoglycerate kinase, cytosolic[Helianthus annuus]	PF00162.21//PGK`Phosphoglycerate kinase
Unigene30595	RCd	RCt	23130.2	9734.3	16432.3	1.24863	0.0732453	17.0472	3.66746e-65	2.94258e-63	Up	-	-	-	Polygalacturonase-inhibiting protein 3 {ECO:0000313|EMBL:AIF27226.1} OS=Helianthus annuus (Common sunflower) Name=pgip3 {ECO:0000313|EMBL:AIF27226.1} PE=4	-	AIF27226.1//polygalacturonase-inhibiting protein 3[Helianthus annuus]	PF00560.35//LRR_1`Leucine Rich Repeat;PF08263.14//LRRNT_2`Leucine rich repeat N-terminal domain;PF12799.9//LRR_4`Leucine Rich repeats (2 copies);PF13855.8//LRR_8`Leucine rich repeat
Unigene39277	RCd	RCt	237.831	970.376	604.104	-2.02807	0.11901	-17.0413	4.05912e-65	3.25041e-63	Down	-	-	-	Putative tubby C-terminal-like domain-containing protein {ECO:0000313|EMBL:OTG02972.1} OS=Helianthus annuus (Common sunflower) ORFNames=HannXRQ_Chr13g0418961 {ECO:0000313|EMBL:OTG02972.1} PE=3	-	XP_035838310.1//protein LURP-one-related 15-like[Helianthus annuus]	PF04525.14//LOR`LURP-one-related
Unigene50425	RCd	RCt	12.3029	355.678	183.99	-4.86117	0.285303	-17.0386	4.24446e-65	3.39082e-63	Down	-	-	-	-	-	-	-
Unigene83423	RCd	RCt	1491.89	488.215	990.054	1.61176	0.094595	17.0386	4.25113e-65	3.39082e-63	Up	-	-	-	Uncharacterized protein {ECO:0000313|EMBL:PWA72595.1} OS=Artemisia annua (Sweet wormwood) ORFNames=CTI12_AA269200 {ECO:0000313|EMBL:PWA72595.1} PE=4	-	PWA72595.1//hypothetical protein CTI12_AA269200[Artemisia annua]	-
Unigene75803	RCd	RCt	118.788	738.838	428.813	-2.6349	0.154832	-17.0178	6.05728e-65	4.822e-63	Down	-	-	-	Uncharacterized protein {ECO:0000313|EMBL:PLY80752.1} OS=Lactuca sativa (Garden lettuce) ORFNames=LSAT_8X95580 {ECO:0000313|EMBL:PLY80752.1} PE=4	-	PLY80752.1//hypothetical protein LSAT_8X95580[Lactuca sativa]	-
Unigene6017	RCd	RCt	890.952	222.76	556.856	1.99941	0.11758	17.0047	7.57909e-65	6.02167e-63	Up	GO:0005737//cytoplasm`cellular_component;GO:0006004//fucose metabolic process`biological_process;GO:0016021//integral component of membrane`cellular_component;GO:0016757//transferase activity, transferring glycosyl groups`molecular_function	-	-	O-fucosyltransferase family protein {ECO:0000256|ARBA:ARBA00019955} OS=Helianthus annuus (Common sunflower) ORFNames=HannXRQ_Chr06g0176601 {ECO:0000313|EMBL:OTG22912.1} PE=3	-	XP_021970255.1//O-fucosyltransferase 28[Helianthus annuus]	PF10250.11//O-FucT`GDP-fucose protein O-fucosyltransferase
Unigene25934	RCd	RCt	60.2516	485.956	273.104	-3.00909	0.177067	-16.9941	9.08312e-65	7.20258e-63	Down	GO:0006633//fatty acid biosynthetic process`biological_process;GO:0031408//oxylipin biosynthetic process`biological_process;GO:0046872//metal ion binding`molecular_function;GO:0016702//oxidoreductase activity, acting on single donors with incorporation of molecular oxygen, incorporation of two atoms of oxygen`molecular_function	K15718//LOX1_5`linoleate 9S-lipoxygenase [EC:1.13.11.58]	ko00591//Linoleic acid metabolism`Lipid metabolism`Metabolism	Lipoxygenase {ECO:0000256|RuleBase:RU003975} EC=1.13.11.- {ECO:0000256|RuleBase:RU003975} OS=Lactuca saligna (Willowleaf lettuce) ORFNames=LSAL_LOCUS2096 {ECO:0000313|EMBL:CAB4073211.1} PE=3	-	CAB4073211.1//unnamed protein product[Lactuca saligna]	PF00305.21//Lipoxygenase`Lipoxygenase;PF01477.25//PLAT`PLAT/LH2 domain
Unigene41770	RCd	RCt	123.154	712.449	417.802	-2.53346	0.149094	-16.9924	9.34737e-65	7.3977e-63	Down	GO:0016021//integral component of membrane`cellular_component;GO:0008271//secondary active sulfate transmembrane transporter activity`molecular_function	-	-	Uncharacterized protein {ECO:0000313|EMBL:KAE9446952.1} Fragment OS=Rhododendron williamsianum ORFNames=C3L33_21157 {ECO:0000313|EMBL:KAE9446952.1} PE=3	-	KAE9446952.1//hypothetical protein C3L33_21157, partial[Rhododendron williamsianum]	PF01740.23//STAS`STAS domain
Unigene15128	RCd	RCt	406.523	32.8204	219.672	3.63052	0.213759	16.9841	1.07614e-64	8.50027e-63	Up	-	-	-	Uncharacterized protein {ECO:0000313|EMBL:OTG21377.1} OS=Helianthus annuus (Common sunflower) ORFNames=HannXRQ_Chr07g0203491 {ECO:0000313|EMBL:OTG21377.1} PE=4	-	XP_021974000.1//uncharacterized protein LOC110869017[Helianthus annuus]	PF03801.15//Ndc80_HEC`HEC/Ndc80p family
Unigene63027	RCd	RCt	1357.14	382.624	869.882	1.82655	0.107588	16.9773	1.20843e-64	9.52666e-63	Up	GO:0045548//phenylalanine ammonia-lyase activity`molecular_function	K10775//PAL`phenylalanine ammonia-lyase [EC:4.3.1.24]	ko00360//Phenylalanine metabolism`Amino acid metabolism`Metabolism;ko00940//Phenylpropanoid biosynthesis`Biosynthesis of other secondary metabolites`Metabolism;ko01100//Metabolic pathways`Global and overview maps`Metabolism;ko01110//Biosynthesis of secondary metabolites`Global and overview maps`Metabolism	Phenylalanine ammonia-lyase {ECO:0000256|ARBA:ARBA00012139} EC=4.3.1.24 {ECO:0000256|ARBA:ARBA00012139} Fragment OS=Carthamus tinctorius (Safflower) PE=2	-	ATZ81746.1//PAL2, partial[Carthamus tinctorius]	PF00221.21//Lyase_aromatic`Aromatic amino acid lyase
Unigene24209	RCd	RCt	27.8643	464.844	246.354	-4.06074	0.239364	-16.9647	1.49842e-64	1.179e-62	Down	-	-	-	-	-	-	-
Unigene29954	RCd	RCt	56.5317	438.186	247.359	-2.95158	0.174235	-16.9403	2.27072e-64	1.78165e-62	Down	GO:0051213//dioxygenase activity`molecular_function	-	-	Putative glyoxalase/Bleomycin resistance protein/Dihydroxybiphenyl dioxygenase {ECO:0000313|EMBL:OTG04366.1} OS=Helianthus annuus (Common sunflower) ORFNames=HannXRQ_Chr12g0361461 {ECO:0000313|EMBL:OTG04366.1} PE=4	-	XP_021997175.1//metallothiol transferase FosB[Helianthus annuus]	PF00903.27//Glyoxalase`Glyoxalase/Bleomycin resistance protein/Dioxygenase superfamily;PF12681.9//Glyoxalase_2`Glyoxalase-like domain;PF13669.8//Glyoxalase_4`Glyoxalase/Bleomycin resistance protein/Dioxygenase superfamily
Unigene34403	RCd	RCt	11.8988	358.265	185.082	-4.91345	0.290047	-16.9402	2.2731e-64	1.78165e-62	Down	-	-	-	-	-	-	-
Unigene12620	RCd	RCt	745.373	177.302	461.337	2.07166	0.122366	16.9301	2.69864e-64	2.11111e-62	Up	GO:0005975//carbohydrate metabolic process`biological_process;GO:0004553//hydrolase activity, hydrolyzing O-glycosyl compounds`molecular_function	-	-	Cell wall invertase 1 {ECO:0000313|EMBL:AAY85659.1} Putative beta-fructofuranosidase {ECO:0000313|EMBL:OTG02162.1} OS=Helianthus annuus (Common sunflower) ORFNames=HannXRQ_Chr13g0409961 {ECO:0000313|EMBL:OTG02162.1} PE=2	-	XP_022001705.1//beta-fructofuranosidase, insoluble isoenzyme CWINV3[Helianthus annuus]	PF00251.22//Glyco_hydro_32N`Glycosyl hydrolases family 32 N-terminal domain;PF08244.14//Glyco_hydro_32C`Glycosyl hydrolases family 32 C terminal
Unigene43853	RCd	RCt	35.2476	440.835	238.041	-3.64285	0.215534	-16.9015	4.38787e-64	3.42599e-62	Down	GO:0005856//cytoskeleton`cellular_component;GO:0005524//ATP binding`molecular_function	-	-	Actin, plasmodial isoform {ECO:0000313|EMBL:JAT62656.1} Fragment OS=Anthurium amnicola ORFNames=g.109968 {ECO:0000313|EMBL:JAT62656.1} PE=3	-	WP_206601594.1//hypothetical protein, partial[Escherichia coli]	PF00022.21//Actin`Actin
Unigene30864	RCd	RCt	13305.4	5371.11	9338.23	1.30868	0.0774498	16.8972	4.71811e-64	3.67678e-62	Up	GO:0008198//ferrous iron binding`molecular_function;GO:0006725//cellular aromatic compound metabolic process`biological_process;GO:0008270//zinc ion binding`molecular_function;GO:0051213//dioxygenase activity`molecular_function;GO:0016701//oxidoreductase activity, acting on single donors with incorporation of molecular oxygen`molecular_function	K15777//DOPA`4,5-DOPA dioxygenase extradiol [EC:1.13.11.-]	ko00965//Betalain biosynthesis`Biosynthesis of other secondary metabolites`Metabolism	Putative catalytic LigB subunit of aromatic ring-opening dioxygenase family {ECO:0000313|EMBL:OTF94159.1} OS=Helianthus annuus (Common sunflower) ORFNames=HannXRQ_Chr15g0469091 {ECO:0000313|EMBL:OTF94159.1} PE=3	-	XP_022010887.1//extradiol ring-cleavage dioxygenase[Helianthus annuus]	PF02900.20//LigB`Catalytic LigB subunit of aromatic ring-opening dioxygenase
Unigene2695	RCd	RCt	191655	409581	300618	-1.09564	0.0648441	-16.8965	4.77766e-64	3.71607e-62	Down	GO:0016157//sucrose synthase activity`molecular_function;GO:0005985//sucrose metabolic process`biological_process	K00695//SUS`sucrose synthase [EC:2.4.1.13]	ko00500//Starch and sucrose metabolism`Carbohydrate metabolism`Metabolism;ko01100//Metabolic pathways`Global and overview maps`Metabolism;ko01110//Biosynthesis of secondary metabolites`Global and overview maps`Metabolism	Sucrose synthase {ECO:0000256|ARBA:ARBA00012540, ECO:0000256|RuleBase:RU280817} EC=2.4.1.13 {ECO:0000256|ARBA:ARBA00012540, ECO:0000256|RuleBase:RU280817} OS=Helianthus annuus (Common sunflower) ORFNames=HannXRQ_Chr12g0354261 {ECO:0000313|EMBL:OTG03699.1} PE=3	-	XP_021990602.1//sucrose synthase[Helianthus annuus]	PF00534.22//Glycos_transf_1`Glycosyl transferases group 1;PF00862.21//Sucrose_synth`Sucrose synthase;PF13524.8//Glyco_trans_1_2`Glycosyl transferases group 1;PF13692.8//Glyco_trans_1_4`Glycosyl transferases group 1
Unigene55288	RCd	RCt	5.40599	483.913	244.659	-6.47713	0.383395	-16.8942	4.96773e-64	3.85653e-62	Down	GO:0003735//structural constituent of ribosome`molecular_function;GO:0015934//large ribosomal subunit`cellular_component;GO:0003723//RNA binding`molecular_function;GO:0006412//translation`biological_process	K02865//RP-L10Ae, RPL10A`large subunit ribosomal protein L10Ae	ko03010//Ribosome`Translation`Genetic Information Processing	Ribosomal protein {ECO:0000256|RuleBase:RU000659} Fragment OS=Noccaea caerulescens (Alpine penny-cress) (Thlaspi caerulescens) ORFNames=GA_TR7807_c0_g1_i1_g.25278 {ECO:0000313|EMBL:JAU25325.1} PE=3	-	XP_034600717.1//60S ribosomal protein L10a[Setaria viridis]	PF00687.23//Ribosomal_L1`Ribosomal protein L1p/L10e family
Unigene40087	RCd	RCt	1907.95	5603.05	3755.5	-1.55423	0.0920071	-16.8925	5.11345e-64	3.96209e-62	Down	-	-	-	-	-	-	-
Unigene21139	RCd	RCt	11891.6	5042.23	8466.91	1.2378	0.0733042	16.8857	5.73042e-64	4.43171e-62	Up	GO:0046983//protein dimerization activity`molecular_function;GO:0008171//O-methyltransferase activity`molecular_function;GO:0032259//methylation`biological_process	K13066//COMT`caffeic acid 3-O-methyltransferase / acetylserotonin O-methyltransferase [EC:2.1.1.68 2.1.1.4]	ko00380//Tryptophan metabolism`Amino acid metabolism`Metabolism;ko00940//Phenylpropanoid biosynthesis`Biosynthesis of other secondary metabolites`Metabolism;ko01100//Metabolic pathways`Global and overview maps`Metabolism;ko01110//Biosynthesis of secondary metabolites`Global and overview maps`Metabolism	Uncharacterized protein {ECO:0000313|EMBL:KAD6795776.1} OS=Mikania micrantha ORFNames=E3N88_06672 {ECO:0000313|EMBL:KAD6795776.1} PE=3	-	KAD6795776.1//hypothetical protein E3N88_06672[Mikania micrantha]	PF00891.20//Methyltransf_2`O-methyltransferase domain;PF08100.13//Dimerisation`Dimerisation domain
Unigene26421	RCd	RCt	183.853	851.396	517.625	-2.21062	0.130954	-16.8808	6.22501e-64	4.80507e-62	Down	-	-	-	-	-	-	-
Unigene5671	RCd	RCt	1225.75	3274.54	2250.14	-1.41758	0.084008	-16.8744	6.94335e-64	5.34941e-62	Down	GO:0004842//ubiquitin-protein transferase activity`molecular_function;GO:0031146//SCF-dependent proteasomal ubiquitin-dependent protein catabolic process`biological_process	-	-	F-box domain-containing protein {ECO:0000259|PROSITE:PS50181} OS=Helianthus annuus (Common sunflower) ORFNames=HannXRQ_Chr10g0316871 {ECO:0000313|EMBL:OTG13097.1} PE=4	-	XP_021990356.1//uncharacterized protein LOC110886811[Helianthus annuus]	PF00646.35//F-box`F-box domain
Unigene84698	RCd	RCt	542.338	56.7745	299.556	3.25464	0.19303	16.8608	8.73959e-64	6.72056e-62	Up	-	-	-	-	-	-	-
Unigene39745	RCd	RCt	1553.53	449.4	1001.46	1.78929	0.106157	16.8551	9.61921e-64	7.38302e-62	Up	GO:0004252//serine-type endopeptidase activity`molecular_function;GO:0016021//integral component of membrane`cellular_component	-	-	RHOMBOID-like protein {ECO:0000256|RuleBase:RU362115} EC=3.4.21.- {ECO:0000256|RuleBase:RU362115} Rhomboid-like protein {ECO:0000256|RuleBase:RU362115} OS=Mikania micrantha ORFNames=E3N88_30512 {ECO:0000313|EMBL:KAD3641288.1} PE=3	-	KAD3641288.1//hypothetical protein E3N88_30512[Mikania micrantha]	PF01694.24//Rhomboid`Rhomboid family;PF04511.17//DER1`Der1-like family
Unigene16969	RCd	RCt	2385.63	5694.76	4040.19	-1.25517	0.0744743	-16.8538	9.84513e-64	7.54219e-62	Down	GO:0005737//cytoplasm`cellular_component;GO:0047325//inositol tetrakisphosphate 1-kinase activity`molecular_function;GO:0005829//cytosol`cellular_component;GO:0000287//magnesium ion binding`molecular_function;GO:0052746//inositol phosphorylation`biological_process;GO:0005524//ATP binding`molecular_function;GO:0032957//inositol trisphosphate metabolic process`biological_process;GO:0052725//inosito…	K00913//ITPK1`inositol-1,3,4-trisphosphate 5/6-kinase / inositol-tetrakisphosphate 1-kinase [EC:2.7.1.159 2.7.1.134]	ko00562//Inositol phosphate metabolism`Carbohydrate metabolism`Metabolism;ko01100//Metabolic pathways`Global and overview maps`Metabolism;ko04070//Phosphatidylinositol signaling system`Signal transduction`Environmental Information Processing	Inositol-tetrakisphosphate 1-kinase {ECO:0000256|PIRNR:PIRNR038186} EC=2.7.1.134 {ECO:0000256|PIRNR:PIRNR038186} OS=Helianthus annuus (Common sunflower) ORFNames=HannXRQ_Chr16g0525051 {ECO:0000313|EMBL:OTF92726.1} PE=3	-	XP_023750098.1//inositol-tetrakisphosphate 1-kinase 1-like[Lactuca sativa]	PF05770.13//Ins134_P3_kin`Inositol 1,3,4-trisphosphate 5/6-kinase ATP-grasp domain;PF17927.3//Ins134_P3_kin_N`Inositol 1,3,4-trisphosphate 5/6-kinase pre-ATP-grasp domain
Unigene9525	RCd	RCt	369.206	40.9352	205.071	3.17351	0.188305	16.8531	9.96138e-64	7.6169e-62	Up	GO:0010333//terpene synthase activity`molecular_function;GO:0000287//magnesium ion binding`molecular_function	K15803//GERD`(-)-germacrene D synthase [EC:4.2.3.75]	ko00909//Sesquiterpenoid and triterpenoid biosynthesis`Metabolism of terpenoids and polyketides`Metabolism	Uncharacterized protein {ECO:0000313|EMBL:KAD4888455.1} OS=Mikania micrantha ORFNames=E3N88_20528 {ECO:0000313|EMBL:KAD4888455.1} PE=4	-	KAD4888455.1//hypothetical protein E3N88_20528[Mikania micrantha]	PF01397.23//Terpene_synth`Terpene synthase, N-terminal domain;PF03936.18//Terpene_synth_C`Terpene synthase family, metal binding domain;PF19086.2//Terpene_syn_C_2`Terpene synthase family 2, C-terminal metal binding
Unigene13858	RCd	RCt	67326.5	31557.4	49442	1.0932	0.0648839	16.8485	1.07625e-63	8.21404e-62	Up	GO:0045551//cinnamyl-alcohol dehydrogenase activity`molecular_function;GO:0009809//lignin biosynthetic process`biological_process;GO:0008270//zinc ion binding`molecular_function;GO:0016616//oxidoreductase activity, acting on the CH-OH group of donors, NAD or NADP as acceptor`molecular_function	K23232//10HGO`8-hydroxygeraniol dehydrogenase [EC:1.1.1.324]	ko00902//Monoterpenoid biosynthesis`Metabolism of terpenoids and polyketides`Metabolism;ko01100//Metabolic pathways`Global and overview maps`Metabolism;ko01110//Biosynthesis of secondary metabolites`Global and overview maps`Metabolism	Putative alcohol dehydrogenase superfamily, zinc-type {ECO:0000313|EMBL:OTG20063.1} OS=Helianthus annuus (Common sunflower) ORFNames=HannXRQ_Chr07g0188851 {ECO:0000313|EMBL:OTG20063.1} PE=3	-	XP_021972528.1//8-hydroxygeraniol dehydrogenase[Helianthus annuus]	PF00107.28//ADH_zinc_N`Zinc-binding dehydrogenase;PF01262.23//AlaDh_PNT_C`Alanine dehydrogenase/PNT, C-terminal domain;PF02826.21//2-Hacid_dh_C`D-isomer specific 2-hydroxyacid dehydrogenase, NAD binding domain;PF08240.14//ADH_N`Alcohol dehydrogenase GroES-like domain
Unigene12540	RCd	RCt	519.053	1534.53	1026.79	-1.56394	0.0928992	-16.8348	1.3567e-63	1.03351e-61	Down	GO:0042545//cell wall modification`biological_process;GO:0046910//pectinesterase inhibitor activity`molecular_function;GO:0005618//cell wall`cellular_component;GO:0016021//integral component of membrane`cellular_component;GO:0030599//pectinesterase activity`molecular_function;GO:0005576//extracellular region`cellular_component;GO:0045330//aspartyl esterase activity`molecular_function;GO:0045490//…	K01051//E3.1.1.11`pectinesterase [EC:3.1.1.11]	ko00040//Pentose and glucuronate interconversions`Carbohydrate metabolism`Metabolism;ko01100//Metabolic pathways`Global and overview maps`Metabolism	Pectinesterase {ECO:0000256|ARBA:ARBA00013229, ECO:0000256|RuleBase:RU000589} EC=3.1.1.11 {ECO:0000256|ARBA:ARBA00013229, ECO:0000256|RuleBase:RU000589} OS=Helianthus annuus (Common sunflower) ORFNames=HannXRQ_Chr08g0212361 {ECO:0000313|EMBL:OTG17453.1} PE=3	-	XP_021976391.1//pectinesterase[Helianthus annuus]	PF01095.21//Pectinesterase`Pectinesterase;PF04043.17//PMEI`Plant invertase/pectin methylesterase inhibitor
Unigene12450	RCd	RCt	1592.32	4416.61	3004.47	-1.47169	0.0874205	-16.8346	1.36161e-63	1.03531e-61	Down	GO:0016021//integral component of membrane`cellular_component;GO:0016020//membrane`cellular_component;GO:0005506//iron ion binding`molecular_function;GO:0020037//heme binding`molecular_function;GO:0016709//oxidoreductase activity, acting on paired donors, with incorporation or reduction of molecular oxygen, NAD(P)H as one donor, and incorporation of one atom of oxygen`molecular_function	-	-	Putative cytochrome P450, family 71, subfamily B, polypeptide 14 {ECO:0000313|EMBL:OTG28119.1} OS=Helianthus annuus (Common sunflower) ORFNames=HannXRQ_Chr04g0107591 {ECO:0000313|EMBL:OTG28119.1} PE=3	-	XP_022034398.1//cytochrome P450 71A1-like[Helianthus annuus]	PF00067.24//p450`Cytochrome P450
Unigene529	RCd	RCt	2205.54	6120.93	4163.24	-1.47248	0.0874852	-16.8312	1.44098e-63	1.09361e-61	Down	GO:0006364//rRNA processing`biological_process	-	-	Uncharacterized protein {ECO:0000313|EMBL:KAD7480066.1} OS=Mikania micrantha ORFNames=E3N88_03202 {ECO:0000313|EMBL:KAD7480066.1} PE=3	-	KAD7480066.1//hypothetical protein E3N88_03202[Mikania micrantha]	PF05056.14//DUF674`Protein of unknown function (DUF674)
Unigene107412	RCd	RCt	5.46	490.587	248.023	-6.49597	0.386629	-16.8016	2.37642e-63	1.80019e-61	Down	GO:0003735//structural constituent of ribosome`molecular_function;GO:0005840//ribosome`cellular_component;GO:0006412//translation`biological_process	K02962//RP-S17e, RPS17`small subunit ribosomal protein S17e	ko03010//Ribosome`Translation`Genetic Information Processing	40S ribosomal protein S17-B {ECO:0000313|EMBL:JAT50820.1} Fragment OS=Anthurium amnicola ORFNames=g.15276 {ECO:0000313|EMBL:JAT50820.1} PE=3	-	CDS12245.1//Putative 40S ribosomal protein S17-B[Lichtheimia ramosa]	PF00833.20//Ribosomal_S17e`Ribosomal S17
Unigene46643	RCd	RCt	487.117	61.7406	274.429	2.98046	0.177489	16.7923	2.77781e-63	2.10035e-61	Up	-	-	-	-	-	-	-
Unigene22854	RCd	RCt	255.647	896.651	576.149	-1.81026	0.107807	-16.7917	2.80747e-63	2.11883e-61	Down	-	-	-	Uncharacterized protein {ECO:0000313|EMBL:OTG31446.1} OS=Helianthus annuus (Common sunflower) ORFNames=HannXRQ_Chr03g0075721 {ECO:0000313|EMBL:OTG31446.1} PE=4	-	KAF5814602.1//hypothetical protein HanXRQr2_Chr03g0112921[Helianthus annuus]	-
Unigene64095	RCd	RCt	21.7465	333.671	177.709	-3.94013	0.234691	-16.7886	2.95884e-63	2.22894e-61	Down	-	-	-	Uncharacterized protein {ECO:0000313|EMBL:JAU69271.1} Fragment OS=Noccaea caerulescens (Alpine penny-cress) (Thlaspi caerulescens) ORFNames=LE_TR14103_c0_g1_i1_g.45098 {ECO:0000313|EMBL:JAU69271.1} PE=4	-	ASL05014.1//hypothetical protein[Nilaparvata lugens]	-
Unigene22547	RCd	RCt	673.756	142.828	408.292	2.23739	0.133306	16.7839	3.20116e-63	2.40703e-61	Up	GO:0005634//nucleus`cellular_component	-	-	Putative SANT/Myb domain, C2H2-zinc finger protein family {ECO:0000313|EMBL:OTG11003.1} OS=Helianthus annuus (Common sunflower) ORFNames=HannXRQ_Chr10g0294011 {ECO:0000313|EMBL:OTG11003.1} PE=4	-	XP_021988418.1//trihelix transcription factor GT-3b[Helianthus annuus]	-
Unigene14117	RCd	RCt	4407.76	12035.2	8221.48	-1.44917	0.0863649	-16.7797	3.43847e-63	2.58069e-61	Down	-	-	-	Uncharacterized protein {ECO:0000313|EMBL:CAB4079896.1} OS=Lactuca saligna (Willowleaf lettuce) ORFNames=LSAL_LOCUS8441 {ECO:0000313|EMBL:CAB4079896.1} PE=4	-	CAB4079896.1//unnamed protein product[Lactuca saligna]	PF13837.8//Myb_DNA-bind_4`Myb/SANT-like DNA-binding domain
Unigene97892	RCd	RCt	342.973	29.5578	186.265	3.53609	0.210758	16.778	3.53684e-63	2.64964e-61	Up	GO:0005737//cytoplasm`cellular_component	K13993//HSP20`HSP20 family protein	ko04141//Protein processing in endoplasmic reticulum`Folding, sorting and degradation`Genetic Information Processing	SHSP domain-containing protein {ECO:0000259|PROSITE:PS01031} OS=Mikania micrantha ORFNames=E3N88_26614 {ECO:0000313|EMBL:KAD4178023.1} PE=3	-	KAD4178023.1//hypothetical protein E3N88_26614[Mikania micrantha]	PF00011.23//HSP20`Hsp20/alpha crystallin family;PF17886.3//ArsA_HSP20`HSP20-like domain found in ArsA
Unigene116066	RCd	RCt	78.461	597.782	338.121	-2.92974	0.174668	-16.7732	3.83507e-63	2.86777e-61	Down	GO:0036033//mediator complex binding`molecular_function;GO:0005829//cytosol`cellular_component;GO:0050832//defense response to fungus`biological_process;GO:0009793//embryo development ending in seed dormancy`biological_process;GO:0010183//pollen tube guidance`biological_process;GO:0005634//nucleus`cellular_component;GO:0009507//chloroplast`cellular_component	-	-	Putative maternal effect embryo arrest 14 {ECO:0000313|EMBL:OTF90949.1} OS=Helianthus annuus (Common sunflower) ORFNames=HannXRQ_Chr16g0505251 {ECO:0000313|EMBL:OTF90949.1} PE=4	-	XP_022015974.1//CCG-binding protein 1[Helianthus annuus]	-
Unigene42850	RCd	RCt	20.7356	332.71	176.723	-4.00531	0.239115	-16.7505	5.61232e-63	4.18906e-61	Down	GO:0003735//structural constituent of ribosome`molecular_function;GO:0005840//ribosome`cellular_component;GO:0006412//translation`biological_process	K02873//RP-L13e, RPL13`large subunit ribosomal protein L13e	ko03010//Ribosome`Translation`Genetic Information Processing	60S ribosomal protein L13 {ECO:0000256|RuleBase:RU000572} OS=Porphyridium purpureum (Red alga) (Porphyridium cruentum) ORFNames=FVE85_8403 {ECO:0000313|EMBL:KAA8491921.1} PE=3	-	XP_033753674.1//60S ribosomal protein L13-like[Pecten maximus]	PF01294.20//Ribosomal_L13e`Ribosomal protein L13e
Unigene9495	RCd	RCt	603.063	1740.5	1171.78	-1.52888	0.0914567	-16.7169	9.86413e-63	7.34914e-61	Down	-	-	-	-	-	-	-
Unigene13019	RCd	RCt	5650.4	1925.08	3787.74	1.55335	0.0930286	16.6975	1.36642e-62	1.01617e-60	Up	GO:0004497//monooxygenase activity`molecular_function;GO:0016021//integral component of membrane`cellular_component;GO:0016705//oxidoreductase activity, acting on paired donors, with incorporation or reduction of molecular oxygen`molecular_function;GO:0005506//iron ion binding`molecular_function;GO:0020037//heme binding`molecular_function	K07425//CYP4A`long-chain fatty acid omega-monooxygenase [EC:1.14.14.80]	ko00071//Fatty acid degradation`Lipid metabolism`Metabolism;ko00590//Arachidonic acid metabolism`Lipid metabolism`Metabolism;ko01100//Metabolic pathways`Global and overview maps`Metabolism	Putative cytochrome P450 {ECO:0000313|EMBL:OTG20191.1} OS=Helianthus annuus (Common sunflower) ORFNames=HannXRQ_Chr07g0190311 {ECO:0000313|EMBL:OTG20191.1} PE=3	-	XP_021972677.1//cytochrome P450 CYP72A219[Helianthus annuus]	PF00067.24//p450`Cytochrome P450
Unigene2983	RCd	RCt	16.7156	404.709	210.712	-4.60226	0.275726	-16.6914	1.51278e-62	1.12296e-60	Down	-	-	-	-	-	-	PF02014.18//Reeler`Reeler domain
Unigene8063	RCd	RCt	15173.1	6105.95	10639.5	1.31325	0.0786899	16.6889	1.57823e-62	1.16941e-60	Up	GO:0006541//glutamine metabolic process`biological_process;GO:0044210//'de novo' CTP biosynthetic process`biological_process;GO:0003883//CTP synthase activity`molecular_function;GO:0005524//ATP binding`molecular_function	K01937//pyrG, CTPS`CTP synthase [EC:6.3.4.2]	ko00240//Pyrimidine metabolism`Nucleotide metabolism`Metabolism;ko01100//Metabolic pathways`Global and overview maps`Metabolism;ko01240//Biosynthesis of cofactors`Global and overview maps`Metabolism	CTP synthase {ECO:0000256|RuleBase:RU810713} EC=6.3.4.2 {ECO:0000256|RuleBase:RU810713} UTP--ammonia ligase {ECO:0000256|RuleBase:RU810713} OS=Mikania micrantha ORFNames=E3N88_01390 {ECO:0000313|EMBL:KAD7478254.1} PE=3	-	KAD7478254.1//hypothetical protein E3N88_01390[Mikania micrantha]	PF00117.30//GATase`Glutamine amidotransferase class-I
Unigene2166	RCd	RCt	3424.46	1398.75	2411.61	1.29181	0.0774323	16.6831	1.74053e-62	1.28733e-60	Up	GO:0006355//regulation of transcription, DNA-templated`biological_process;GO:0016021//integral component of membrane`cellular_component;GO:0030015//CCR4-NOT core complex`cellular_component	-	-	Uncharacterized protein {ECO:0000313|EMBL:KAD4178361.1} OS=Mikania micrantha ORFNames=E3N88_26952 {ECO:0000313|EMBL:KAD4178361.1} PE=3	-	XP_035843592.1//protein HAPLESS 2-like isoform X3[Helianthus annuus]	PF10699.11//HAP2-GCS1`Male gamete fusion factor
Unigene7781	RCd	RCt	23673.2	10882.2	17277.7	1.12127	0.0672124	16.6825	1.75612e-62	1.2965e-60	Up	GO:0047834//D-threo-aldose 1-dehydrogenase activity`molecular_function	-	-	Putative aldo-keto reductase 2 {ECO:0000313|EMBL:OTF95686.1} OS=Helianthus annuus (Common sunflower) ORFNames=HannXRQ_Chr15g0485821 {ECO:0000313|EMBL:OTF95686.1} PE=4	-	XP_022012492.1//probable aldo-keto reductase 2[Helianthus annuus]	PF00248.23//Aldo_ket_red`Aldo/keto reductase family
Unigene726	RCd	RCt	6395.41	2190.98	4293.19	1.54543	0.0927146	16.6687	2.21258e-62	1.63054e-60	Up	GO:0031047//gene silencing by RNA`biological_process;GO:0003676//nucleic acid binding`molecular_function	-	-	Uncharacterized protein {ECO:0000313|EMBL:OTF93013.1} OS=Helianthus annuus (Common sunflower) ORFNames=HannXRQ_Chr16g0528251 {ECO:0000313|EMBL:OTF93013.1} PE=3	-	KAF5762026.1//putative post-transcriptional gene silencing PAZ-Argonaute family[Helianthus annuus]	PF02170.24//PAZ`PAZ domain;PF08699.12//ArgoL1`Argonaute linker 1 domain;PF16486.7//ArgoN`N-terminal domain of argonaute
Unigene7373	RCd	RCt	5.09636	608.391	306.744	-6.89991	0.41432	-16.6536	2.85023e-62	2.09665e-60	Down	-	-	-	Hypothetical protein {ECO:0000313|EMBL:CAD8452623.1} OS=Amorphochlora amoebiformis ORFNames=LAMO00422_LOCUS11555 {ECO:0000313|EMBL:CAD8452623.1} PE=4	-	-	-
Unigene12694	RCd	RCt	267.354	1333.54	800.445	-2.31724	0.139222	-16.6442	3.33572e-62	2.44935e-60	Down	-	-	-	-	-	-	-
Unigene10640	RCd	RCt	2230.26	6105.02	4167.64	-1.45293	0.087338	-16.6357	3.84041e-62	2.81485e-60	Down	GO:0016747//transferase activity, transferring acyl groups other than amino-acyl groups`molecular_function	-	-	Putative transferase, Chloramphenicol acetyltransferase-like domain protein {ECO:0000313|EMBL:OTF92930.1} OS=Helianthus annuus (Common sunflower) ORFNames=HannXRQ_Chr16g0527341 {ECO:0000313|EMBL:OTF92930.1} PE=3	-	XP_035841582.1//shikimate O-hydroxycinnamoyltransferase-like[Helianthus annuus]	PF02458.17//Transferase`Transferase family
Unigene8104	RCd	RCt	816.303	2281.1	1548.7	-1.48238	0.0891307	-16.6315	4.12212e-62	3.01589e-60	Down	-	-	-	Putative FAS1 domain-containing protein {ECO:0000313|EMBL:OTG20566.1} OS=Helianthus annuus (Common sunflower) ORFNames=HannXRQ_Chr07g0194521 {ECO:0000313|EMBL:OTG20566.1} PE=3	-	XP_021973080.1//fasciclin-like arabinogalactan protein 17 isoform X2[Helianthus annuus]	PF02469.24//Fasciclin`Fasciclin domain
Unigene3381	RCd	RCt	1058.07	252.873	655.472	2.06441	0.124255	16.6143	5.48822e-62	4.00818e-60	Up	GO:0004176//ATP-dependent peptidase activity`molecular_function;GO:0009534//chloroplast thylakoid`cellular_component;GO:0016021//integral component of membrane`cellular_component;GO:0005524//ATP binding`molecular_function;GO:0006508//proteolysis`biological_process	-	-	Putative ATPase, AAA-type, core {ECO:0000313|EMBL:OTF98659.1} OS=Helianthus annuus (Common sunflower) ORFNames=HannXRQ_Chr14g0448051 {ECO:0000313|EMBL:OTF98659.1} PE=3	-	XP_022005344.1//probable inactive ATP-dependent zinc metalloprotease FTSHI 3, chloroplastic[Helianthus annuus]	PF00004.31//AAA`ATPase family associated with various cellular activities (AAA);PF01695.19//IstB_IS21`IstB-like ATP binding protein;PF05496.14//RuvB_N`Holliday junction DNA helicase RuvB P-loop domain;PF06068.15//TIP49`TIP49 P-loop domain;PF06480.17//FtsH_ext`FtsH Extracellular;PF07724.16//AAA_2`AAA domain (Cdc48 subfamily);PF07728.16//AAA_5`AAA domain (dynein-related subfamily);PF13191.8//AAA_16…
Unigene48286	RCd	RCt	1184.07	224.429	704.248	2.39909	0.144417	16.6122	5.6871e-62	4.14598e-60	Up	GO:0005509//calcium ion binding`molecular_function	K02183//CALM`calmodulin	ko04016//MAPK signaling pathway - plant`Signal transduction`Environmental Information Processing;ko04070//Phosphatidylinositol signaling system`Signal transduction`Environmental Information Processing;ko04626//Plant-pathogen interaction`Environmental adaptation`Organismal Systems	Putative EF-hand domain pair {ECO:0000313|EMBL:OTG20999.1} OS=Helianthus annuus (Common sunflower) ORFNames=HannXRQ_Chr07g0199331 {ECO:0000313|EMBL:OTG20999.1} PE=4	-	XP_021973617.1//probable calcium-binding protein CML46[Helianthus annuus]	PF00036.34//EF-hand_1`EF hand;PF00404.20//Dockerin_1`Dockerin type I domain;PF13202.8//EF-hand_5`EF hand;PF13405.8//EF-hand_6`EF-hand domain;PF13499.8//EF-hand_7`EF-hand domain pair;PF13833.8//EF-hand_8`EF-hand domain pair
Unigene4770	RCd	RCt	1609.13	330.535	969.835	2.28339	0.137527	16.6032	6.60971e-62	4.80996e-60	Up	GO:0016021//integral component of membrane`cellular_component;GO:0006817//phosphate ion transport`biological_process;GO:0022857//transmembrane transporter activity`molecular_function	-	-	Uncharacterized protein {ECO:0000313|EMBL:KAD5802798.1} OS=Mikania micrantha ORFNames=E3N88_14158 {ECO:0000313|EMBL:KAD5802798.1} PE=3	-	XP_024983818.1//protein NRT1/ PTR FAMILY 7.3-like isoform X1[Cynara cardunculus var. scolymus]	PF00854.23//PTR2`POT family;PF07690.18//MFS_1`Major Facilitator Superfamily
Unigene28469	RCd	RCt	710.358	178.946	444.652	1.9889	0.119807	16.6009	6.86464e-62	4.98655e-60	Up	GO:0004842//ubiquitin-protein transferase activity`molecular_function	-	-	RING-type E3 ubiquitin transferase {ECO:0000256|ARBA:ARBA00012483} EC=2.3.2.27 {ECO:0000256|ARBA:ARBA00012483} OS=Helianthus annuus (Common sunflower) ORFNames=HannXRQ_Chr13g0398551 {ECO:0000313|EMBL:OTG01115.1} PE=4	-	XP_022000659.1//E3 ubiquitin-protein ligase PUB23[Helianthus annuus]	PF00514.25//Arm`Armadillo/beta-catenin-like repeat;PF04564.17//U-box`U-box domain;PF11789.10//zf-Nse`Zinc-finger of the MIZ type in Nse subunit
Unigene22827	RCd	RCt	692.072	135.674	413.873	2.35068	0.14161	16.5997	6.99876e-62	5.07491e-60	Up	-	-	-	-	-	-	-
Unigene90063	RCd	RCt	16.9204	311.24	164.08	-4.19704	0.252855	-16.5986	7.13162e-62	5.16205e-60	Down	GO:0045905//positive regulation of translational termination`biological_process;GO:0003746//translation elongation factor activity`molecular_function;GO:0043022//ribosome binding`molecular_function;GO:0045901//positive regulation of translational elongation`biological_process;GO:0003743//translation initiation factor activity`molecular_function	-	-	Eukaryotic translation initiation factor 5A {ECO:0000256|RuleBase:RU362005} Short=eIF-5A {ECO:0000256|RuleBase:RU362005} OS=Anthurium amnicola ORFNames=g.21221 {ECO:0000313|EMBL:JAT49015.1} PE=3	-	KAF2837221.1//eukaryotic translation initiation factor 5A-2[Patellaria atrata CBS 101060]	PF01287.22//eIF-5a`Eukaryotic elongation factor 5A hypusine, DNA-binding OB fold;PF08207.14//EFP_N`Elongation factor P (EF-P) KOW-like domain
Unigene20350	RCd	RCt	23.6398	344.69	184.165	-3.86011	0.232562	-16.5982	7.1771e-62	5.18574e-60	Down	GO:0003756//protein disulfide isomerase activity`molecular_function;GO:0005788//endoplasmic reticulum lumen`cellular_component	K09580//PDIA1, P4HB`protein disulfide-isomerase A1 [EC:5.3.4.1]	ko04141//Protein processing in endoplasmic reticulum`Folding, sorting and degradation`Genetic Information Processing	Protein disulfide-isomerase {ECO:0000256|ARBA:ARBA00012723, ECO:0000256|RuleBase:RU361130} EC=5.3.4.1 {ECO:0000256|ARBA:ARBA00012723, ECO:0000256|RuleBase:RU361130} Fragment OS=Anthurium amnicola ORFNames=g.15549 {ECO:0000313|EMBL:JAT57967.1} PE=3	-	PRP87912.1//protein disulfide-isomerase precursor[Planoprotostelium fungivorum]	PF00085.22//Thioredoxin`Thioredoxin;PF00462.26//Glutaredoxin`Glutaredoxin;PF00578.23//AhpC-TSA`AhpC/TSA family;PF01216.19//Calsequestrin`Calsequestrin;PF04756.15//OST3_OST6`OST3 / OST6 family, transporter family;PF07449.13//HyaE`Hydrogenase-1 expression protein HyaE;PF08534.12//Redoxin`Redoxin;PF13098.8//Thioredoxin_2`Thioredoxin-like domain;PF13728.8//TraF`F plasmid transfer operon protein;PF138…
Unigene14507	RCd	RCt	1646.88	425.918	1036.4	1.95069	0.11764	16.582	9.41069e-62	6.78754e-60	Up	GO:0016021//integral component of membrane`cellular_component	-	-	DUF4408 domain-containing protein {ECO:0000259|Pfam:PF14364} OS=Helianthus annuus (Common sunflower) ORFNames=HannXRQ_Chr04g0125161 {ECO:0000313|EMBL:OTG29703.1} PE=4	-	XP_022036136.1//uncharacterized protein LOC110937973[Helianthus annuus]	PF14364.8//DUF4408`Domain of unknown function (DUF4408)
Unigene3334	RCd	RCt	745.764	177.379	461.571	2.07175	0.124943	16.5816	9.46523e-62	6.8148e-60	Up	GO:0005634//nucleus`cellular_component;GO:0008270//zinc ion binding`molecular_function;GO:0003677//DNA binding`molecular_function	-	-	Putative zinc finger, CW-type, DNA-binding pseudobarrel domain protein {ECO:0000313|EMBL:OTG36901.1} OS=Helianthus annuus (Common sunflower) ORFNames=HannXRQ_Chr01g0012921 {ECO:0000313|EMBL:OTG36901.1} PE=4	-	XP_021974629.1//B3 domain-containing transcription repressor VAL1[Helianthus annuus]	PF00320.29//GATA`GATA zinc finger;PF02362.23//B3`B3 DNA binding domain;PF07496.17//zf-CW`CW-type Zinc Finger
Unigene68920	RCd	RCt	21015	9097.95	15056.5	1.20779	0.0728645	16.5759	1.04117e-61	7.48297e-60	Up	-	K08770//UBC`ubiquitin C	ko04120//Ubiquitin mediated proteolysis`Folding, sorting and degradation`Genetic Information Processing	Polyubiquitin {ECO:0000313|EMBL:PHT35423.1} Polyubiquitin 14 {ECO:0000313|EMBL:PHT28247.1} OS=Capsicum baccatum (Peruvian pepper) {ECO:0000313|EMBL:PHT28247.1} PE=4	-	ABH10622.2//ubiquitin, partial[Nicotiana tabacum]	PF00240.25//ubiquitin`Ubiquitin family;PF02518.28//HATPase_c`Histidine kinase-, DNA gyrase B-, and HSP90-like ATPase;PF06234.14//TmoB`Toluene-4-monooxygenase system protein B (TmoB);PF10302.11//DUF2407`DUF2407 ubiquitin-like domain;PF11976.10//Rad60-SLD`Ubiquitin-2 like Rad60 SUMO-like;PF12977.9//DUF3861`Domain of Unknown Function with PDB structure (DUF3861);PF13710.8//ACT_5`ACT domain;PF13881.8…
Unigene106723	RCd	RCt	8.42543	358.393	183.409	-5.40079	0.325929	-16.5704	1.13986e-61	8.17785e-60	Down	GO:0003924//GTPase activity`molecular_function;GO:0005525//GTP binding`molecular_function	K03231//EEF1A`elongation factor 1-alpha	ko03013//RNA transport`Translation`Genetic Information Processing	Tr-type G domain-containing protein {ECO:0000259|Pfam:PF00009} Fragment OS=Nothophytophthora sp. Chile5 ORFNames=BBJ28_00022664 {ECO:0000313|EMBL:RLN87308.1} PE=4	-	TPX66782.1//hypothetical protein CcCBS67573_g07701, partial[Chytriomyces confervae]	PF00009.29//GTP_EFTU`Elongation factor Tu GTP binding domain;PF01926.25//MMR_HSR1`50S ribosome-binding GTPase
Unigene3938	RCd	RCt	103.507	723.559	413.533	-2.80884	0.169535	-16.5679	1.18905e-61	8.51572e-60	Down	GO:0016021//integral component of membrane`cellular_component;GO:0008194//UDP-glycosyltransferase activity`molecular_function	-	-	Glycosyltransferase {ECO:0000256|RuleBase:RU362057} EC=2.4.1.- {ECO:0000256|RuleBase:RU362057} OS=Lactuca saligna (Willowleaf lettuce) ORFNames=LSAL_LOCUS8440 {ECO:0000313|EMBL:CAB4079897.1} PE=3	-	CAB4079897.1//unnamed protein product[Lactuca saligna]	PF00201.20//UDPGT`UDP-glucoronosyl and UDP-glucosyl transferase;PF02946.16//GTF2I`GTF2I-like repeat
Unigene40108	RCd	RCt	1222.29	186.641	704.464	2.71068	0.163619	16.567	1.20624e-61	8.62366e-60	Up	GO:0006355//regulation of transcription, DNA-templated`biological_process;GO:0003677//DNA binding`molecular_function	-	-	Putative NAC (No Apical Meristem) domain transcriptional regulator superfamily protein {ECO:0000313|EMBL:OTG07188.1} OS=Helianthus annuus (Common sunflower) ORFNames=HannXRQ_Chr11g0327541 {ECO:0000313|EMBL:OTG07188.1} PE=4	-	XP_021992825.1//NAC domain-containing protein JA2L[Helianthus annuus]	PF02365.17//NAM`No apical meristem (NAM) protein
Unigene2194	RCd	RCt	1337.41	451.162	894.288	1.56785	0.0946779	16.5599	1.3588e-61	9.69733e-60	Up	GO:0016174//NAD(P)H oxidase H2O2-forming activity`molecular_function;GO:0016021//integral component of membrane`cellular_component;GO:0004601//peroxidase activity`molecular_function;GO:0005509//calcium ion binding`molecular_function;GO:0005886//plasma membrane`cellular_component	K13447//RBOH`respiratory burst oxidase [EC:1.6.3.- 1.11.1.-]	ko04016//MAPK signaling pathway - plant`Signal transduction`Environmental Information Processing;ko04626//Plant-pathogen interaction`Environmental adaptation`Organismal Systems	Putative riboflavin synthase-like superfamily protein {ECO:0000313|EMBL:OTG29767.1} OS=Helianthus annuus (Common sunflower) ORFNames=HannXRQ_Chr04g0125801 {ECO:0000313|EMBL:OTG29767.1} PE=3	-	XP_022036201.1//respiratory burst oxidase homolog protein E[Helianthus annuus]	PF00036.34//EF-hand_1`EF hand;PF01794.21//Ferric_reduct`Ferric reductase like transmembrane component;PF08022.14//FAD_binding_8`FAD-binding domain;PF08030.14//NAD_binding_6`Ferric reductase NAD binding domain;PF08414.12//NADPH_Ox`Respiratory burst NADPH oxidase;PF13202.8//EF-hand_5`EF hand;PF13405.8//EF-hand_6`EF-hand domain;PF13499.8//EF-hand_7`EF-hand domain pair
Unigene3954	RCd	RCt	428.042	52.6663	240.354	3.02388	0.182675	16.5533	1.51483e-61	1.07919e-59	Up	-	-	-	-	-	-	-
Unigene46589	RCd	RCt	9.15994	332.882	171.021	-5.18227	0.313383	-16.5366	2.00135e-61	1.4233e-59	Down	GO:0003735//structural constituent of ribosome`molecular_function;GO:0005840//ribosome`cellular_component;GO:0006412//translation`biological_process	K02938//RP-L8e, RPL8`large subunit ribosomal protein L8e	ko03010//Ribosome`Translation`Genetic Information Processing	60S ribosomal protein L2-B {ECO:0000313|EMBL:JAT47800.1} OS=Anthurium amnicola ORFNames=g.28829 {ECO:0000313|EMBL:JAT47800.1} PE=3	-	CCQ18624.1//60S ribosomal protein L2/L8[Sycon ciliatum]	PF00181.25//Ribosomal_L2`Ribosomal Proteins L2, RNA binding domain;PF03947.20//Ribosomal_L2_C`Ribosomal Proteins L2, C-terminal domain
Unigene17465	RCd	RCt	4433.87	1736.18	3085.03	1.35258	0.081867	16.5217	2.56014e-61	1.81752e-59	Up	GO:0004222//metalloendopeptidase activity`molecular_function;GO:0008270//zinc ion binding`molecular_function;GO:0031012//extracellular matrix`cellular_component	-	-	ZnMc domain-containing protein {ECO:0000259|SMART:SM00235} OS=Mikania micrantha ORFNames=E3N88_19859 {ECO:0000313|EMBL:KAD4983188.1} PE=3	-	KAD4983188.1//hypothetical protein E3N88_19859[Mikania micrantha]	PF00413.26//Peptidase_M10`Matrixin;PF01471.20//PG_binding_1`Putative peptidoglycan binding domain;PF13582.8//Reprolysin_3`Metallo-peptidase family M12B Reprolysin-like
Unigene58	RCd	RCt	2622.66	968.56	1795.61	1.43708	0.0870264	16.5131	2.95178e-61	2.09191e-59	Up	GO:0022857//transmembrane transporter activity`molecular_function;GO:0016021//integral component of membrane`cellular_component;GO:0016020//membrane`cellular_component;GO:0015297//antiporter activity`molecular_function;GO:0042910//xenobiotic transmembrane transporter activity`molecular_function	-	-	Protein DETOXIFICATION {ECO:0000256|RuleBase:RU004914} Multidrug and toxic compound extrusion protein {ECO:0000256|RuleBase:RU004914} OS=Helianthus annuus (Common sunflower) ORFNames=HannXRQ_Chr05g0137101 {ECO:0000313|EMBL:OTG24471.1} PE=3	-	XP_022037460.1//protein DETOXIFICATION 16[Helianthus annuus]	PF01554.20//MatE`MatE
Unigene27306	RCd	RCt	24.4479	326.998	175.723	-3.74141	0.226643	-16.508	3.21526e-61	2.27467e-59	Down	GO:0006412//translation`biological_process	K02991//RP-S6e, RPS6`small subunit ribosomal protein S6e	ko03010//Ribosome`Translation`Genetic Information Processing	40S ribosomal protein S6 {ECO:0000256|PIRNR:PIRNR002129} OS=Hyaloperonospora arabidopsidis (strain Emoy2) (Downy mildew agent) (Peronospora arabidopsidis) PE=3	40S ribosomal protein S6//Translation, ribosomal structure and biogenesis[J]	PRP82908.1//40S ribosomal protein S6[Planoprotostelium fungivorum]	PF01092.21//Ribosomal_S6e`Ribosomal protein S6e
Unigene45180	RCd	RCt	3999.81	1507.06	2753.43	1.40811	0.085314	16.505	3.37878e-61	2.3862e-59	Up	-	-	-	Uncharacterized protein {ECO:0000313|EMBL:KAD4888272.1} OS=Mikania micrantha ORFNames=E3N88_20345 {ECO:0000313|EMBL:KAD4888272.1} PE=4	-	XP_021982346.1//uncharacterized protein LOC110878362[Helianthus annuus]	-
Unigene36136	RCd	RCt	10.8442	313.142	161.993	-4.84914	0.293846	-16.5023	3.53163e-61	2.48983e-59	Down	-	-	-	-	-	-	-
Unigene48181	RCd	RCt	538.753	79.7926	309.273	2.75423	0.166902	16.502	3.54815e-61	2.49715e-59	Up	-	-	-	Uncharacterized protein {ECO:0000313|EMBL:OTF95833.1} OS=Helianthus annuus (Common sunflower) ORFNames=HannXRQ_Chr15g0487411 {ECO:0000313|EMBL:OTF95833.1} PE=4	-	KAF5765859.1//hypothetical protein HanXRQr2_Chr15g0708571[Helianthus annuus]	-
Unigene28636	RCd	RCt	1509.75	437.566	973.66	1.78664	0.108271	16.5015	3.57834e-61	2.51405e-59	Up	-	-	-	Uncharacterized protein {ECO:0000313|EMBL:OTG05506.1} OS=Helianthus annuus (Common sunflower) ORFNames=HannXRQ_Chr12g0374281 {ECO:0000313|EMBL:OTG05506.1} PE=4	-	KAF5778402.1//hypothetical protein HanXRQr2_Chr12g0547061[Helianthus annuus]	-
Unigene19219	RCd	RCt	1136.73	293.607	715.17	1.95262	0.118366	16.4965	3.88905e-61	2.72763e-59	Up	-	-	-	Putative GRAM domain-containing protein / ABA-responsive protein-related protein {ECO:0000313|EMBL:OTF85540.1} OS=Helianthus annuus (Common sunflower) ORFNames=HannXRQ_Chr17g0541031 {ECO:0000313|EMBL:OTF85540.1} PE=3	-	XP_022021583.1//putative GEM-like protein 8[Helianthus annuus]	-
Unigene33814	RCd	RCt	1728.21	458.785	1093.5	1.91304	0.116001	16.4916	4.21589e-61	2.95177e-59	Up	-	K13464//JAZ`jasmonate ZIM domain-containing protein	ko04075//Plant hormone signal transduction`Signal transduction`Environmental Information Processing	Tify domain-containing protein {ECO:0000259|PROSITE:PS51320} OS=Mikania micrantha ORFNames=E3N88_31114 {ECO:0000313|EMBL:KAD3641890.1} PE=3	-	KAD3641890.1//hypothetical protein E3N88_31114[Mikania micrantha]	PF06200.16//tify`tify domain;PF07196.15//Flagellin_IN`Flagellin hook IN motif;PF09425.12//Jas_motif`Jas motif
Unigene21777	RCd	RCt	2215.02	750.192	1482.61	1.56188	0.0947344	16.4869	4.55776e-61	3.18565e-59	Up	-	-	-	GRAS domain-containing protein {ECO:0000259|PROSITE:PS50985} OS=Mikania micrantha ORFNames=E3N88_11077 {ECO:0000313|EMBL:KAD6119806.1} PE=3	-	XP_021998242.1//scarecrow-like protein 30[Helianthus annuus]	PF03514.16//GRAS`GRAS domain family
Unigene65441	RCd	RCt	1544.94	446.115	995.53	1.79176	0.108691	16.485	4.70269e-61	3.28132e-59	Up	GO:0016021//integral component of membrane`cellular_component	-	-	Uncharacterized protein {ECO:0000313|EMBL:KAC9235842.1} OS=Mikania micrantha ORFNames=E3N88_46153 {ECO:0000313|EMBL:KAC9235842.1} PE=4	-	KAC9235842.1//hypothetical protein E3N88_46153[Mikania micrantha]	-
Unigene21645	RCd	RCt	2219	744.538	1481.77	1.57537	0.0955889	16.4807	5.05094e-61	3.51827e-59	Up	GO:0005737//cytoplasm`cellular_component;GO:0016567//protein ubiquitination`biological_process;GO:0061630//ubiquitin protein ligase activity`molecular_function	-	-	Putative RING/U-box superfamily protein {ECO:0000313|EMBL:OTG14339.1} OS=Helianthus annuus (Common sunflower) ORFNames=HannXRQ_Chr09g0248291 {ECO:0000313|EMBL:OTG14339.1} PE=4	-	XP_023740491.1//E3 ubiquitin-protein ligase AIP2 isoform X2[Lactuca sativa]	PF00097.27//zf-C3HC4`Zinc finger, C3HC4 type (RING finger);PF11793.10//FANCL_C`FANCL C-terminal domain;PF12678.9//zf-rbx1`RING-H2 zinc finger domain;PF13445.8//zf-RING_UBOX`RING-type zinc-finger;PF13639.8//zf-RING_2`Ring finger domain;PF13771.8//zf-HC5HC2H`PHD-like zinc-binding domain;PF13923.8//zf-C3HC4_2`Zinc finger, C3HC4 type (RING finger);PF14634.8//zf-RING_5`zinc-RING finger domain;PF17123.…
Unigene70452	RCd	RCt	6477.65	22512.9	14495.3	-1.79716	0.109123	-16.4691	6.11595e-61	4.25283e-59	Down	-	-	-	Uncharacterized protein {ECO:0000313|EMBL:CAB4109636.1} OS=Lactuca saligna (Willowleaf lettuce) ORFNames=LSAL_LOCUS36520 {ECO:0000313|EMBL:CAB4109636.1} PE=4	-	CAB4109636.1//unnamed protein product[Lactuca saligna]	-
Unigene16768	RCd	RCt	652.384	134.537	393.46	2.27775	0.138329	16.4662	6.41801e-61	4.45526e-59	Up	GO:0016787//hydrolase activity`molecular_function	-	-	Putative SGNH hydrolase-type esterase domain-containing protein {ECO:0000313|EMBL:OTG16070.1} OS=Helianthus annuus (Common sunflower) ORFNames=HannXRQ_Chr09g0267361 {ECO:0000313|EMBL:OTG16070.1} PE=4	-	XP_021983553.1//probable carbohydrate esterase At4g34215[Helianthus annuus]	PF03629.20//SASA`Carbohydrate esterase, sialic acid-specific acetylesterase
Unigene142630	RCd	RCt	96.8087	564.686	330.747	-2.54694	0.154797	-16.4534	7.92318e-61	5.49075e-59	Down	GO:0008483//transaminase activity`molecular_function;GO:0009058//biosynthetic process`biological_process;GO:0006520//cellular amino acid metabolic process`biological_process;GO:0030170//pyridoxal phosphate binding`molecular_function	K00815//TAT`tyrosine aminotransferase [EC:2.6.1.5]	ko00130//Ubiquinone and other terpenoid-quinone biosynthesis`Metabolism of cofactors and vitamins`Metabolism;ko00270//Cysteine and methionine metabolism`Amino acid metabolism`Metabolism;ko00350//Tyrosine metabolism`Amino acid metabolism`Metabolism;ko00360//Phenylalanine metabolism`Amino acid metabolism`Metabolism;ko00400//Phenylalanine, tyrosine and tryptophan biosynthesis`Amino acid metabolism`M…	Putative nicotianamine aminotransferase A {ECO:0000313|EMBL:OTF86892.1} OS=Helianthus annuus (Common sunflower) ORFNames=HannXRQ_Chr17g0555781 {ECO:0000313|EMBL:OTF86892.1} PE=3	-	XP_022022130.1//tyrosine aminotransferase[Helianthus annuus]	-
Unigene46125	RCd	RCt	10.5781	312.456	161.517	-4.89056	0.297343	-16.4476	8.73266e-61	6.04142e-59	Down	GO:0003735//structural constituent of ribosome`molecular_function;GO:0022627//cytosolic small ribosomal subunit`cellular_component;GO:0006412//translation`biological_process	K02984//RP-S3Ae, RPS3A`small subunit ribosomal protein S3Ae	ko03010//Ribosome`Translation`Genetic Information Processing	40S ribosomal protein S3a {ECO:0000256|HAMAP-Rule:MF_03122} OS=Microthlaspi erraticum MERR_LOCUS47111 {ECO:0000313|EMBL:CAA7059875.1} PE=3	-	XP_003740510.1//40S ribosomal protein S3a[Galendromus occidentalis]	PF01015.20//Ribosomal_S3Ae`Ribosomal S3Ae family;PF01253.24//SUI1`Translation initiation factor SUI1
Unigene30708	RCd	RCt	10.5792	328.188	169.384	-4.96122	0.301729	-16.4427	9.46775e-61	6.53886e-59	Down	-	K02932//RP-L5e, RPL5`large subunit ribosomal protein L5e	ko03010//Ribosome`Translation`Genetic Information Processing	Hypothetical protein {ECO:0000313|EMBL:CAD8600189.1} OS=Coccolithus braarudii ORFNames=CPEL01642_LOCUS3519 {ECO:0000313|EMBL:CAD8600189.1} PE=4	-	CEP02379.1//hypothetical protein PBRA_008963[Plasmodiophora brassicae]	PF14204.8//Ribosomal_L18_c`Ribosomal L18 C-terminal region;PF17144.6//Ribosomal_L5e`Ribosomal large subunit proteins 60S L5, and 50S L18
Unigene80681	RCd	RCt	4.36907	545.501	274.935	-6.94981	0.422738	-16.44	9.89521e-61	6.8225e-59	Down	GO:0006412//translation`biological_process	K02949//RP-S11e, RPS11`small subunit ribosomal protein S11e	ko03010//Ribosome`Translation`Genetic Information Processing	Ribosomal_S17_N domain-containing protein {ECO:0000259|Pfam:PF16205} OS=Globisporangium ultimum (strain ATCC 200006 / CBS 805.95 / DAOM BR144) (Pythium ultimum) PE=3	40S ribosomal protein S11//Translation, ribosomal structure and biogenesis[J]	OQR98694.1//40S ribosomal protein S11[Achlya hypogyna]	PF00366.22//Ribosomal_S17`Ribosomal protein S17;PF16205.7//Ribosomal_S17_N`Ribosomal_S17 N-terminal
Unigene10904	RCd	RCt	3653.86	1450.9	2552.38	1.33234	0.0810885	16.4307	1.15402e-60	7.94322e-59	Up	-	-	-	F-box domain-containing protein {ECO:0000259|Pfam:PF00646} OS=Mikania micrantha ORFNames=E3N88_19489 {ECO:0000313|EMBL:KAD4982818.1} PE=4	-	KAD4982818.1//hypothetical protein E3N88_19489[Mikania micrantha]	PF00646.35//F-box`F-box domain;PF12937.9//F-box-like`F-box-like
Unigene39281	RCd	RCt	2.69417	1058.22	530.457	-8.6058	0.523884	-16.4269	1.22769e-60	8.436e-59	Down	-	K02998//RP-SAe, RPSA`small subunit ribosomal protein SAe	ko03010//Ribosome`Translation`Genetic Information Processing	Hypothetical protein {ECO:0000313|EMBL:CAE0280380.1} OS=Spumella elongata ORFNames=SELO1098_LOCUS9214 {ECO:0000313|EMBL:CAE0280380.1} PE=4	-	RYG58925.1//30S ribosomal protein S2, partial[archaeon]	PF00318.22//Ribosomal_S2`Ribosomal protein S2
Unigene11051	RCd	RCt	98.7198	509.265	303.992	-2.3662	0.144079	-16.423	1.31024e-60	8.9881e-59	Down	-	-	-	-	-	-	-
Unigene40146	RCd	RCt	14.9171	299.185	157.051	-4.32395	0.263354	-16.4187	1.40454e-60	9.61875e-59	Down	-	-	-	Uncharacterized protein {ECO:0000313|EMBL:JAU14660.1} Fragment OS=Noccaea caerulescens (Alpine penny-cress) (Thlaspi caerulescens) ORFNames=GA_TR14887_c0_g1_i1_g.45968 {ECO:0000313|EMBL:JAU14660.1} PE=4	-	GET86972.1//40S ribosomal protein S4, putative[Leishmania tarentolae]	-
Unigene5538	RCd	RCt	2593.62	1047.91	1820.77	1.30738	0.079654	16.4133	1.53655e-60	1.05051e-58	Up	GO:0055088//lipid homeostasis`biological_process;GO:0004623//phospholipase A2 activity`molecular_function;GO:0042171//lysophosphatidic acid acyltransferase activity`molecular_function;GO:0052689//carboxylic ester hydrolase activity`molecular_function;GO:0006654//phosphatidic acid biosynthetic process`biological_process	-	-	Putative alpha/beta-Hydrolases superfamily protein {ECO:0000313|EMBL:OTG16280.1} OS=Helianthus annuus (Common sunflower) ORFNames=HannXRQ_Chr09g0269701 {ECO:0000313|EMBL:OTG16280.1} PE=4	-	XP_021983783.1//1-acylglycerol-3-phosphate O-acyltransferase[Helianthus annuus]	PF00561.22//Abhydrolase_1`alpha/beta hydrolase fold;PF00756.22//Esterase`Putative esterase;PF03096.16//Ndr`Ndr family;PF06259.14//Abhydrolase_8`Alpha/beta hydrolase;PF06821.15//Ser_hydrolase`Serine hydrolase;PF07224.13//Chlorophyllase`Chlorophyllase;PF10230.11//LIDHydrolase`Lipid-droplet associated hydrolase;PF12146.10//Hydrolase_4`Serine aminopeptidase, S33;PF12695.9//Abhydrolase_5`Alpha/beta hy…
Unigene16940	RCd	RCt	1540.42	542.376	1041.4	1.50599	0.0918292	16.3999	1.91604e-60	1.30776e-58	Up	GO:0008840//4-hydroxy-tetrahydrodipicolinate synthase activity`molecular_function;GO:0009089//lysine biosynthetic process via diaminopimelate`biological_process;GO:0019877//diaminopimelate biosynthetic process`biological_process	K01714//dapA`4-hydroxy-tetrahydrodipicolinate synthase [EC:4.3.3.7]	ko00261//Monobactam biosynthesis`Biosynthesis of other secondary metabolites`Metabolism;ko00300//Lysine biosynthesis`Amino acid metabolism`Metabolism;ko01100//Metabolic pathways`Global and overview maps`Metabolism;ko01110//Biosynthesis of secondary metabolites`Global and overview maps`Metabolism;ko01230//Biosynthesis of amino acids`Global and overview maps`Metabolism	4-hydroxy-tetrahydrodipicolinate synthase {ECO:0000256|ARBA:ARBA00012086} EC=4.3.3.7 {ECO:0000256|ARBA:ARBA00012086} OS=Artemisia annua (Sweet wormwood) ORFNames=CTI12_AA325390 {ECO:0000313|EMBL:PWA66716.1} PE=3	-	PWA66716.1//dihydrodipicolinate synthase[Artemisia annua]	PF00701.24//DHDPS`Dihydrodipicolinate synthetase family
Unigene11956	RCd	RCt	307.928	10.7193	159.323	4.844	0.295582	16.388	2.3302e-60	1.58777e-58	Up	GO:0090447//glycerol-3-phosphate 2-O-acyltransferase activity`molecular_function;GO:0010143//cutin biosynthetic process`biological_process;GO:0016021//integral component of membrane`cellular_component;GO:0016020//membrane`cellular_component;GO:0016791//phosphatase activity`molecular_function	K13508//GPAT`glycerol-3-phosphate acyltransferase [EC:2.3.1.15 2.3.1.198]	ko00561//Glycerolipid metabolism`Lipid metabolism`Metabolism;ko00564//Glycerophospholipid metabolism`Lipid metabolism`Metabolism;ko01100//Metabolic pathways`Global and overview maps`Metabolism;ko01110//Biosynthesis of secondary metabolites`Global and overview maps`Metabolism	Putative glycerol-3-phosphate acyltransferase 3 {ECO:0000313|EMBL:OTG10173.1} OS=Helianthus annuus (Common sunflower) ORFNames=HannXRQ_Chr10g0284681 {ECO:0000313|EMBL:OTG10173.1} PE=4	-	XP_021987651.1//probable glycerol-3-phosphate acyltransferase 3[Helianthus annuus]	PF01553.23//Acyltransferase`Acyltransferase
Unigene4605	RCd	RCt	806.348	2177.63	1491.99	-1.43295	0.0876066	-16.3566	3.90093e-60	2.65361e-58	Down	GO:0016021//integral component of membrane`cellular_component;GO:0005524//ATP binding`molecular_function;GO:0004672//protein kinase activity`molecular_function	-	-	Protein kinase domain-containing protein {ECO:0000259|PROSITE:PS50011} OS=Helianthus annuus (Common sunflower) ORFNames=HannXRQ_Chr12g0367931 {ECO:0000313|EMBL:OTG04936.1} PE=4	-	XP_021997698.1//probable inactive receptor kinase At5g58300[Helianthus annuus]	PF00069.27//Pkinase`Protein kinase domain;PF00560.35//LRR_1`Leucine Rich Repeat;PF07714.19//PK_Tyr_Ser-Thr`Protein tyrosine and serine/threonine kinase;PF08263.14//LRRNT_2`Leucine rich repeat N-terminal domain;PF12799.9//LRR_4`Leucine Rich repeats (2 copies);PF13855.8//LRR_8`Leucine rich repeat
Unigene3006	RCd	RCt	6238.03	2554.93	4396.48	1.28773	0.0787679	16.3484	4.46459e-60	3.03197e-58	Up	-	-	-	WLM domain-containing protein {ECO:0000259|PROSITE:PS51397} OS=Helianthus annuus (Common sunflower) ORFNames=HannXRQ_Chr16g0508331 {ECO:0000313|EMBL:OTF91218.1} PE=4	-	XP_022017947.1//uncharacterized protein LOC110917810[Helianthus annuus]	PF00018.30//SH3_1`SH3 domain;PF08325.12//WLM`WLM domain;PF09409.12//PUB`PUB domain
Unigene992	RCd	RCt	7.53384	391.662	199.598	-5.71059	0.349454	-16.3415	5.00351e-60	3.39229e-58	Down	-	-	-	Hypothetical protein {ECO:0000313|EMBL:CAE0659877.1} OS=Lotharella globosa ORFNames=LGLO00237_LOCUS11455 {ECO:0000313|EMBL:CAE0659877.1} PE=4	-	-	PF02014.18//Reeler`Reeler domain
Unigene13625	RCd	RCt	2717.94	605.997	1661.97	2.16491	0.132529	16.3355	5.52142e-60	3.7372e-58	Up	GO:0006355//regulation of transcription, DNA-templated`biological_process;GO:0003677//DNA binding`molecular_function	-	-	Putative NAC domain-containing protein {ECO:0000313|EMBL:OTG35216.1} OS=Helianthus annuus (Common sunflower) ORFNames=HannXRQ_Chr02g0054381 {ECO:0000313|EMBL:OTG35216.1} PE=4	-	XP_022025883.1//NAC domain-containing protein 46[Helianthus annuus]	-
Unigene3049	RCd	RCt	2432.64	849.61	1641.13	1.51747	0.0929119	16.3323	5.81446e-60	3.92901e-58	Up	-	-	-	Putative arfaptin homology (AH) domain/BAR domain protein {ECO:0000313|EMBL:OTF88049.1} OS=Helianthus annuus (Common sunflower) ORFNames=HannXRQ_Chr17g0568781 {ECO:0000313|EMBL:OTF88049.1} PE=4	-	XP_022020799.1//uncharacterized protein At2g33490 isoform X1[Helianthus annuus]	-
Unigene93821	RCd	RCt	806.065	168.616	487.34	2.25742	0.138287	16.3241	6.64686e-60	4.48404e-58	Up	GO:0016021//integral component of membrane`cellular_component;GO:0015267//channel activity`molecular_function	-	-	Uncharacterized protein {ECO:0000313|EMBL:KAD7480022.1} OS=Mikania micrantha ORFNames=E3N88_03158 {ECO:0000313|EMBL:KAD7480022.1} PE=3	-	KAD7480022.1//hypothetical protein E3N88_03158[Mikania micrantha]	PF00230.22//MIP`Major intrinsic protein
Unigene44698	RCd	RCt	7.14319	357.789	182.466	-5.64864	0.346128	-16.3195	7.16789e-60	4.82753e-58	Down	-	-	-	Hypothetical protein {ECO:0000313|EMBL:CAE0290655.1} OS=Spumella elongata ORFNames=SELO1098_LOCUS19500 {ECO:0000313|EMBL:CAE0290655.1} PE=4	-	XP_004349741.1//hypothetical protein ACA1_034610[Acanthamoeba castellanii str. Neff]	-
Unigene64579	RCd	RCt	14.8507	307.655	161.253	-4.36545	0.267559	-16.3158	7.61455e-60	5.11987e-58	Down	-	-	-	Translationally-controlled tumor {ECO:0000313|EMBL:JAT46809.1} OS=Anthurium amnicola ORFNames=g.22235 {ECO:0000313|EMBL:JAT46809.1} PE=3	-	CCX09236.1//Similar to Translationally-controlled tumor protein homolog; acc. no. Q10344[Pyronema omphalodes CBS 100304]	PF00838.19//TCTP`Translationally controlled tumour protein
Unigene62690	RCd	RCt	3021.97	1001.28	2011.63	1.59365	0.0977153	16.3092	8.49556e-60	5.70282e-58	Up	-	-	-	Uncharacterized protein {ECO:0000313|EMBL:PWA98186.1} OS=Artemisia annua (Sweet wormwood) ORFNames=CTI12_AA000020 {ECO:0000313|EMBL:PWA98186.1} PE=4	-	XP_021973178.1//extensin-2-like[Helianthus annuus]	PF04554.15//Extensin_2`Extensin-like region
Unigene31346	RCd	RCt	1039.65	291.35	665.5	1.83522	0.112601	16.2984	1.01245e-59	6.7851e-58	Up	GO:0005737//cytoplasm`cellular_component;GO:0017057//6-phosphogluconolactonase activity`molecular_function;GO:0009051//pentose-phosphate shunt, oxidative branch`biological_process;GO:0005975//carbohydrate metabolic process`biological_process;GO:0016853//isomerase activity`molecular_function	K01057//PGLS, pgl, devB`6-phosphogluconolactonase [EC:3.1.1.31]	ko00030//Pentose phosphate pathway`Carbohydrate metabolism`Metabolism;ko01100//Metabolic pathways`Global and overview maps`Metabolism;ko01110//Biosynthesis of secondary metabolites`Global and overview maps`Metabolism;ko01200//Carbon metabolism`Global and overview maps`Metabolism	Probable 6-phosphogluconolactonase {ECO:0000256|RuleBase:RU365095} EC=3.1.1.31 {ECO:0000256|RuleBase:RU365095} OS=Helianthus annuus (Common sunflower) ORFNames=HannXRQ_Chr03g0062861 {ECO:0000313|EMBL:OTG30290.1} PE=3	-	XP_022027371.1//probable 6-phosphogluconolactonase 4, chloroplastic[Helianthus annuus]	PF01182.22//Glucosamine_iso`Glucosamine-6-phosphate isomerases/6-phosphogluconolactonase
Unigene121547	RCd	RCt	116.047	596.996	356.521	-2.36046	0.144834	-16.2976	1.02577e-59	6.86305e-58	Down	-	-	-	-	-	-	-
Unigene44301	RCd	RCt	736.989	2243.26	1490.13	-1.60556	0.0985161	-16.2975	1.02868e-59	6.87121e-58	Down	-	-	-	Uncharacterized protein {ECO:0000313|EMBL:OTF87536.1} OS=Helianthus annuus (Common sunflower) ORFNames=HannXRQ_Chr17g0562911 {ECO:0000313|EMBL:OTF87536.1} PE=4	-	XP_024988677.1//uncharacterized protein LOC112523344[Cynara cardunculus var. scolymus]	-
Unigene42905	RCd	RCt	7.81753	338.665	173.241	-5.43822	0.333704	-16.2965	1.0447e-59	6.96675e-58	Down	-	-	-	-	-	-	-
Unigene24483	RCd	RCt	9.51944	322.65	166.085	-5.08429	0.312007	-16.2954	1.06332e-59	7.07936e-58	Down	GO:0006556//S-adenosylmethionine biosynthetic process`biological_process;GO:0006730//one-carbon metabolic process`biological_process;GO:0046872//metal ion binding`molecular_function;GO:0005524//ATP binding`molecular_function;GO:0004478//methionine adenosyltransferase activity`molecular_function	K00789//metK`S-adenosylmethionine synthetase [EC:2.5.1.6]	ko00270//Cysteine and methionine metabolism`Amino acid metabolism`Metabolism;ko01100//Metabolic pathways`Global and overview maps`Metabolism;ko01110//Biosynthesis of secondary metabolites`Global and overview maps`Metabolism;ko01230//Biosynthesis of amino acids`Global and overview maps`Metabolism;ko01240//Biosynthesis of cofactors`Global and overview maps`Metabolism	S-adenosylmethionine synthase {ECO:0000256|RuleBase:RU000541} EC=2.5.1.6 {ECO:0000256|RuleBase:RU000541} OS=Gracilariopsis chorda ORFNames=BWQ96_00012 {ECO:0000313|EMBL:PXF49852.1} PE=3	-	PXF49852.1//S-adenosylmethionine synthase[Gracilariopsis chorda]	PF00438.22//S-AdoMet_synt_N`S-adenosylmethionine synthetase, N-terminal domain;PF02772.18//S-AdoMet_synt_M`S-adenosylmethionine synthetase, central domain;PF02773.18//S-AdoMet_synt_C`S-adenosylmethionine synthetase, C-terminal domain
Unigene29307	RCd	RCt	783.443	143.495	463.469	2.44814	0.150561	16.2601	1.89315e-59	1.25836e-57	Up	GO:0016491//oxidoreductase activity`molecular_function	-	-	Putative glucose/ribitol dehydrogenase {ECO:0000313|EMBL:OTG21930.1} OS=Helianthus annuus (Common sunflower) ORFNames=HannXRQ_Chr06g0165901 {ECO:0000313|EMBL:OTG21930.1} PE=4	-	XP_021969158.1//short-chain dehydrogenase TIC 32, chloroplastic[Helianthus annuus]	PF00106.27//adh_short`short chain dehydrogenase;PF13561.8//adh_short_C2`Enoyl-(Acyl carrier protein) reductase
Unigene57483	RCd	RCt	585.897	103.259	344.578	2.50377	0.154069	16.251	2.19824e-59	1.45877e-57	Up	GO:0009269//response to desiccation`biological_process;GO:0005829//cytosol`cellular_component	-	-	Putative late embryogenesis abundant protein Lea14-A {ECO:0000313|EMBL:OTF87481.1} OS=Helianthus annuus (Common sunflower) ORFNames=HannXRQ_Chr17g0562311 {ECO:0000313|EMBL:OTF87481.1} PE=3	-	XP_022025050.1//late embryogenesis abundant protein Lea14-A[Helianthus annuus]	PF03168.15//LEA_2`Late embryogenesis abundant protein
Unigene6824	RCd	RCt	27163.1	9206.68	18184.9	1.56087	0.0960636	16.2483	2.29566e-59	1.52093e-57	Up	GO:0016021//integral component of membrane`cellular_component;GO:0008234//cysteine-type peptidase activity`molecular_function	-	-	Uncharacterized protein {ECO:0000313|EMBL:CAB4078990.1} OS=Lactuca saligna (Willowleaf lettuce) ORFNames=LSAL_LOCUS7589 {ECO:0000313|EMBL:CAB4078990.1} PE=3	-	CAB4078990.1//unnamed protein product[Lactuca saligna]	PF00112.25//Peptidase_C1`Papain family cysteine protease;PF08246.14//Inhibitor_I29`Cathepsin propeptide inhibitor domain (I29)
Unigene28098	RCd	RCt	217.701	804.603	511.152	-1.88605	0.116165	-16.236	2.80708e-59	1.85674e-57	Down	GO:0004674//protein serine/threonine kinase activity`molecular_function;GO:0005524//ATP binding`molecular_function;GO:0004672//protein kinase activity`molecular_function	-	-	Putative serine/threonine/dual specificity protein kinase, catalytic domain-containing protein {ECO:0000313|EMBL:OTG05533.1} OS=Helianthus annuus (Common sunflower) ORFNames=HannXRQ_Chr12g0374591 {ECO:0000313|EMBL:OTG05533.1} PE=4	-	XP_021998280.1//serine/threonine-protein kinase STY46 isoform X2[Helianthus annuus]	-
Unigene14857	RCd	RCt	24900.8	9045.59	16973.2	1.46091	0.0899863	16.2348	2.86335e-59	1.89088e-57	Up	GO:0008194//UDP-glycosyltransferase activity`molecular_function;GO:0043231//intracellular membrane-bounded organelle`cellular_component	-	-	Glycosyltransferase {ECO:0000256|RuleBase:RU362057} EC=2.4.1.- {ECO:0000256|RuleBase:RU362057} OS=Helianthus annuus (Common sunflower) ORFNames=HannXRQ_Chr12g0380351 {ECO:0000313|EMBL:OTG06043.1} PE=3	-	XP_021998812.1//UDP-glycosyltransferase 71E1[Helianthus annuus]	PF00201.20//UDPGT`UDP-glucoronosyl and UDP-glucosyl transferase
Unigene18559	RCd	RCt	4335.71	1901.19	3118.45	1.18931	0.0732593	16.2342	2.8903e-59	1.90558e-57	Up	-	-	-	Uncharacterized protein {ECO:0000313|EMBL:KAD6796114.1} OS=Mikania micrantha ORFNames=E3N88_07010 {ECO:0000313|EMBL:KAD6796114.1} PE=4	-	KAF5765864.1//hypothetical protein HanXRQr2_Chr15g0708641[Helianthus annuus]	-
Unigene24185	RCd	RCt	9.49243	327.529	168.511	-5.10646	0.314653	-16.2289	3.15208e-59	2.07481e-57	Down	GO:0006556//S-adenosylmethionine biosynthetic process`biological_process;GO:0006730//one-carbon metabolic process`biological_process;GO:0046872//metal ion binding`molecular_function;GO:0005524//ATP binding`molecular_function;GO:0004478//methionine adenosyltransferase activity`molecular_function	K00789//metK`S-adenosylmethionine synthetase [EC:2.5.1.6]	ko00270//Cysteine and methionine metabolism`Amino acid metabolism`Metabolism;ko01100//Metabolic pathways`Global and overview maps`Metabolism;ko01110//Biosynthesis of secondary metabolites`Global and overview maps`Metabolism;ko01230//Biosynthesis of amino acids`Global and overview maps`Metabolism;ko01240//Biosynthesis of cofactors`Global and overview maps`Metabolism	S-adenosylmethionine synthase {ECO:0000256|RuleBase:RU000541} EC=2.5.1.6 {ECO:0000256|RuleBase:RU000541} OS=Galdieria sulphuraria (Red alga) ORFNames=Gasu_03900 {ECO:0000313|EMBL:EME32622.1} PE=3	S-adenosylmethionine synthetase//Coenzyme transport and metabolism[H]	PRP81227.1//S-adenosylmethionine synthetase[Planoprotostelium fungivorum]	PF00438.22//S-AdoMet_synt_N`S-adenosylmethionine synthetase, N-terminal domain;PF02772.18//S-AdoMet_synt_M`S-adenosylmethionine synthetase, central domain;PF02773.18//S-AdoMet_synt_C`S-adenosylmethionine synthetase, C-terminal domain
Unigene21433	RCd	RCt	3591.54	1333.54	2462.54	1.42928	0.0880739	16.2282	3.18592e-59	2.0937e-57	Up	GO:0015729//oxaloacetate transport`biological_process;GO:0015297//antiporter activity`molecular_function;GO:0071423//malate transmembrane transport`biological_process;GO:0015709//thiosulfate transport`biological_process;GO:0015131//oxaloacetate transmembrane transporter activity`molecular_function;GO:0016021//integral component of membrane`cellular_component;GO:0071422//succinate transmembrane tr…	-	-	Putative uncoupling protein 5 {ECO:0000313|EMBL:OTG09560.1} OS=Helianthus annuus (Common sunflower) ORFNames=HannXRQ_Chr10g0277801 {ECO:0000313|EMBL:OTG09560.1} PE=3	-	XP_021987116.1//mitochondrial uncoupling protein 5[Helianthus annuus]	PF00153.29//Mito_carr`Mitochondrial carrier protein
Unigene2792	RCd	RCt	415.074	60.1276	237.601	2.78802	0.17185	16.2235	3.43855e-59	2.25608e-57	Up	GO:0016021//integral component of membrane`cellular_component	-	-	Putative leucine-rich repeat domain, L domain-like protein {ECO:0000313|EMBL:OTG07391.1} OS=Helianthus annuus (Common sunflower) ORFNames=HannXRQ_Chr11g0329901 {ECO:0000313|EMBL:OTG07391.1} PE=4	-	XP_021991118.1//receptor-like protein 7[Helianthus annuus]	PF00560.35//LRR_1`Leucine Rich Repeat;PF08263.14//LRRNT_2`Leucine rich repeat N-terminal domain;PF12799.9//LRR_4`Leucine Rich repeats (2 copies);PF13855.8//LRR_8`Leucine rich repeat
Unigene7169	RCd	RCt	893.951	191.969	542.96	2.21957	0.13683	16.2214	3.55809e-59	2.33075e-57	Up	GO:0006468//protein phosphorylation`biological_process;GO:0016021//integral component of membrane`cellular_component;GO:0005886//plasma membrane`cellular_component;GO:0030246//carbohydrate binding`molecular_function;GO:0004672//protein kinase activity`molecular_function;GO:0005524//ATP binding`molecular_function	-	-	Putative concanavalin A-like lectin/glucanase domain, Serine/threonine-protein kinase Plk3 {ECO:0000313|EMBL:OTG25581.1} OS=Helianthus annuus (Common sunflower) ORFNames=HannXRQ_Chr05g0149201 {ECO:0000313|EMBL:OTG25581.1} PE=4	-	XP_022038571.1//probable receptor-like protein kinase At1g11050[Helianthus annuus]	PF00069.27//Pkinase`Protein kinase domain;PF03109.18//ABC1`ABC1 atypical kinase-like domain;PF07714.19//PK_Tyr_Ser-Thr`Protein tyrosine and serine/threonine kinase;PF17667.3//Pkinase_fungal`Fungal protein kinase;PF19160.2//SPARK`SPARK
Unigene49413	RCd	RCt	857.508	181.105	519.307	2.24263	0.138267	16.2195	3.6693e-59	2.39974e-57	Up	GO:0004497//monooxygenase activity`molecular_function;GO:0016021//integral component of membrane`cellular_component;GO:0016705//oxidoreductase activity, acting on paired donors, with incorporation or reduction of molecular oxygen`molecular_function;GO:0005506//iron ion binding`molecular_function;GO:0020037//heme binding`molecular_function	K07425//CYP4A`long-chain fatty acid omega-monooxygenase [EC:1.14.14.80]	ko00071//Fatty acid degradation`Lipid metabolism`Metabolism;ko00590//Arachidonic acid metabolism`Lipid metabolism`Metabolism;ko01100//Metabolic pathways`Global and overview maps`Metabolism	11-oxo-beta-amyrin 30-oxidase {ECO:0000313|EMBL:PWA80894.1} OS=Artemisia annua (Sweet wormwood) ORFNames=CTI12_AA192210 {ECO:0000313|EMBL:PWA80894.1} PE=3	-	GEX82386.1//cytochrome P450 CYP72A219-like[Tanacetum cinerariifolium]	PF00067.24//p450`Cytochrome P450
Unigene25634	RCd	RCt	725.44	2386.91	1556.18	-1.71814	0.105999	-16.209	4.35545e-59	2.84391e-57	Down	GO:0005737//cytoplasm`cellular_component;GO:0006099//tricarboxylic acid cycle`biological_process;GO:0015977//carbon fixation`biological_process;GO:0008964//phosphoenolpyruvate carboxylase activity`molecular_function;GO:0009915//phloem sucrose loading`biological_process	K01595//ppc`phosphoenolpyruvate carboxylase [EC:4.1.1.31]	ko00620//Pyruvate metabolism`Carbohydrate metabolism`Metabolism;ko00710//Carbon fixation in photosynthetic organisms`Energy metabolism`Metabolism;ko01100//Metabolic pathways`Global and overview maps`Metabolism;ko01200//Carbon metabolism`Global and overview maps`Metabolism	Phosphoenolpyruvate carboxylase 1 Short=PEPC 1 Short=PEPCase 1 Short=ppcB EC=4.1.1.31 OS=Flaveria trinervia (Clustered yellowtops) (Oedera trinervia) Name=PPCB PE=1	-	Q9FV66.1//RecName: Full=Phosphoenolpyruvate carboxylase 1; Short=PEPC 1; Short=PEPCase 1; Short=ppcB[Flaveria trinervia]	PF00311.19//PEPcase`Phosphoenolpyruvate carboxylase
Unigene3133	RCd	RCt	1466.35	488.33	977.341	1.58604	0.0978932	16.2018	4.89883e-59	3.19358e-57	Up	-	-	-	Putative no pollen germination related 2 {ECO:0000313|EMBL:OTF97468.1} OS=Helianthus annuus (Common sunflower) ORFNames=HannXRQ_Chr14g0434891 {ECO:0000313|EMBL:OTF97468.1} PE=4	-	XP_022009155.1//protein NPGR2[Helianthus annuus]	PF00515.30//TPR_1`Tetratricopeptide repeat;PF07719.19//TPR_2`Tetratricopeptide repeat;PF10366.11//Vps39_1`Vacuolar sorting protein 39 domain 1;PF12895.9//ANAPC3`Anaphase-promoting complex, cyclosome, subunit 3;PF13174.8//TPR_6`Tetratricopeptide repeat;PF13176.8//TPR_7`Tetratricopeptide repeat;PF13181.8//TPR_8`Tetratricopeptide repeat;PF13371.8//TPR_9`Tetratricopeptide repeat;PF13374.8//TPR_10`Tet…
Unigene61718	RCd	RCt	4.77322	488.466	246.62	-6.68241	0.412506	-16.1996	5.07834e-59	3.30531e-57	Down	-	-	-	Uncharacterized protein {ECO:0000313|EMBL:JAU77829.1} Fragment OS=Noccaea caerulescens (Alpine penny-cress) (Thlaspi caerulescens) ORFNames=MP_TR891_c0_g1_i1_g.2404 {ECO:0000313|EMBL:JAU77829.1} PE=4	-	-	-
Unigene7497	RCd	RCt	3.05781	839.435	421.246	-8.10137	0.500109	-16.1992	5.1081e-59	3.31937e-57	Down	-	-	-	-	-	WP_190745840.1//hypothetical protein[Microcoleus sp. FACHB-61]	PF00362.20//Integrin_beta`Integrin beta chain VWA domain;PF01437.27//PSI`Plexin repeat
Unigene54537	RCd	RCt	13.9996	296.272	155.136	-4.40994	0.272309	-16.1946	5.50515e-59	3.57167e-57	Down	-	-	-	-	-	-	-
Unigene26384	RCd	RCt	547.743	72.4614	310.102	2.91816	0.180261	16.1886	6.07429e-59	3.93465e-57	Up	-	-	-	Uncharacterized protein {ECO:0000313|EMBL:KAD6795002.1} OS=Mikania micrantha ORFNames=E3N88_05898 {ECO:0000313|EMBL:KAD6795002.1} PE=4	-	KAD6795002.1//hypothetical protein E3N88_05898[Mikania micrantha]	-
Unigene12913	RCd	RCt	2416.9	859.646	1638.27	1.49115	0.0921343	16.1845	6.48935e-59	4.19683e-57	Up	GO:0042546//cell wall biogenesis`biological_process;GO:0005618//cell wall`cellular_component;GO:0048046//apoplast`cellular_component;GO:0071555//cell wall organization`biological_process;GO:0016762//xyloglucan:xyloglucosyl transferase activity`molecular_function;GO:0004553//hydrolase activity, hydrolyzing O-glycosyl compounds`molecular_function;GO:0010411//xyloglucan metabolic process`biological_…	K14504//TCH4`xyloglucan:xyloglucosyl transferase TCH4 [EC:2.4.1.207]	ko04075//Plant hormone signal transduction`Signal transduction`Environmental Information Processing	Xyloglucan endotransglucosylase/hydrolase {ECO:0000256|RuleBase:RU361120} EC=2.4.1.207 {ECO:0000256|RuleBase:RU361120} OS=Helianthus annuus (Common sunflower) ORFNames=HannXRQ_Chr05g0137211 {ECO:0000313|EMBL:OTG24480.1} PE=3	-	XP_022037476.1//probable xyloglucan endotransglucosylase/hydrolase protein 23[Helianthus annuus]	PF00722.23//Glyco_hydro_16`Glycosyl hydrolases family 16;PF06955.14//XET_C`Xyloglucan endo-transglycosylase (XET) C-terminus
Unigene7626	RCd	RCt	785.839	144.388	465.114	2.44397	0.151098	16.1747	7.60625e-59	4.91134e-57	Up	-	-	-	-	-	-	-
Unigene28114	RCd	RCt	1673.14	365.586	1019.36	2.19432	0.135735	16.1661	8.73961e-59	5.63421e-57	Up	GO:0005975//carbohydrate metabolic process`biological_process;GO:0004553//hydrolase activity, hydrolyzing O-glycosyl compounds`molecular_function	-	-	Putative 2S globulin, Glycoside hydrolase, chitinase active site protein {ECO:0000313|EMBL:OTG19120.1} OS=Helianthus annuus (Common sunflower) ORFNames=HannXRQ_Chr08g0230551 {ECO:0000313|EMBL:OTG19120.1} PE=3	-	XP_021977999.1//chitinase 2[Helianthus annuus]	PF00704.30//Glyco_hydro_18`Glycosyl hydrolases family 18
Unigene27371	RCd	RCt	1779.53	636.895	1208.21	1.48236	0.0918443	16.1399	1.33761e-58	8.60036e-57	Up	-	-	-	GRAS domain-containing protein {ECO:0000259|PROSITE:PS50985} OS=Mikania micrantha ORFNames=E3N88_11077 {ECO:0000313|EMBL:KAD6119806.1} PE=3	-	KAD6119806.1//hypothetical protein E3N88_11077[Mikania micrantha]	PF03514.16//GRAS`GRAS domain family
Unigene33433	RCd	RCt	683.639	1885.01	1284.32	-1.46278	0.0906315	-16.1399	1.33829e-58	8.60036e-57	Down	-	-	-	Uncharacterized protein {ECO:0000313|EMBL:OTF92609.1} OS=Helianthus annuus (Common sunflower) ORFNames=HannXRQ_Chr16g0523761 {ECO:0000313|EMBL:OTF92609.1} PE=4	-	XP_022016506.1//probable membrane-associated kinase regulator 6[Helianthus annuus]	-
Unigene54480	RCd	RCt	5.04341	453.665	229.354	-6.4776	0.401462	-16.135	1.44727e-58	9.28604e-57	Down	GO:0003735//structural constituent of ribosome`molecular_function;GO:0005840//ribosome`cellular_component;GO:0006412//translation`biological_process	K02995//RP-S8e, RPS8`small subunit ribosomal protein S8e	ko03010//Ribosome`Translation`Genetic Information Processing	40S ribosomal protein S8 {ECO:0000256|RuleBase:RU000669} OS=Aphanomyces euteiches ORFNames=Ae201684_004652 {ECO:0000313|EMBL:KAF0739761.1} PE=3	-	OUM63364.1//hypothetical protein PIROE2DRAFT_67406[Piromyces sp. E2]	PF01201.24//Ribosomal_S8e`Ribosomal protein S8e
Unigene20353	RCd	RCt	742.048	102.332	422.19	2.85784	0.177139	16.1333	1.48796e-58	9.5321e-57	Up	GO:0006355//regulation of transcription, DNA-templated`biological_process;GO:0003677//DNA binding`molecular_function	-	-	NAC domain-containing protein {ECO:0000259|PROSITE:PS51005} OS=Mikania micrantha ORFNames=E3N88_27538 {ECO:0000313|EMBL:KAD4178947.1} PE=4	-	KAD4178947.1//hypothetical protein E3N88_27538[Mikania micrantha]	PF02365.17//NAM`No apical meristem (NAM) protein
Unigene10514	RCd	RCt	2062.95	486.298	1274.63	2.08461	0.129264	16.1269	1.65201e-58	1.05664e-56	Up	GO:0005737//cytoplasm`cellular_component;GO:0042273//ribosomal large subunit biogenesis`biological_process;GO:0030687//preribosome, large subunit precursor`cellular_component;GO:0008270//zinc ion binding`molecular_function;GO:0003676//nucleic acid binding`molecular_function	-	-	Putative zinc finger, U1-type, Zinc finger, C2H2-like protein {ECO:0000313|EMBL:OTG06344.1} OS=Helianthus annuus (Common sunflower) ORFNames=HannXRQ_Chr12g0384061 {ECO:0000313|EMBL:OTG06344.1} PE=4	-	XP_021999172.1//cytoplasmic 60S subunit biogenesis factor REI1 homolog 1[Helianthus annuus]	PF12171.10//zf-C2H2_jaz`Zinc-finger double-stranded RNA-binding;PF12756.9//zf-C2H2_2`C2H2 type zinc-finger (2 copies);PF12874.9//zf-met`Zinc-finger of C2H2 type
Unigene14970	RCd	RCt	2779.9	6164.18	4472.04	-1.14881	0.0712682	-16.1196	1.85838e-58	1.18677e-56	Down	GO:0015250//water channel activity`molecular_function;GO:0016021//integral component of membrane`cellular_component;GO:0042807//central vacuole`cellular_component;GO:0009705//plant-type vacuole membrane`cellular_component	-	-	Putative tonoplast intrinsic protein 4,1 {ECO:0000313|EMBL:OTG01422.1} OS=Helianthus annuus (Common sunflower) ORFNames=HannXRQ_Chr13g0401911 {ECO:0000313|EMBL:OTG01422.1} PE=3	-	XP_022000943.1//aquaporin TIP4-1[Helianthus annuus]	PF00230.22//MIP`Major intrinsic protein
Unigene7702	RCd	RCt	2835.37	7169.62	5002.5	-1.33834	0.0830339	-16.118	1.90762e-58	1.2163e-56	Down	GO:0016021//integral component of membrane`cellular_component	-	-	Putative kelch-type beta propeller {ECO:0000313|EMBL:OTG15036.1} OS=Helianthus annuus (Common sunflower) ORFNames=HannXRQ_Chr09g0255981 {ECO:0000313|EMBL:OTG15036.1} PE=4	-	XP_021982405.1//kelch repeat-containing protein At3g27220[Helianthus annuus]	PF01344.27//Kelch_1`Kelch motif;PF13415.8//Kelch_3`Galactose oxidase, central domain;PF13418.8//Kelch_4`Galactose oxidase, central domain;PF13964.8//Kelch_6`Kelch motif
Unigene68926	RCd	RCt	1161.51	358.85	760.182	1.6946	0.105177	16.1119	2.10567e-58	1.34048e-56	Up	GO:0006869//lipid transport`biological_process	-	-	AAI domain-containing protein {ECO:0000259|Pfam:PF14368} OS=Mikania micrantha ORFNames=E3N88_39119 {ECO:0000313|EMBL:KAD2805742.1} PE=4	-	KAD2805742.1//hypothetical protein E3N88_39119[Mikania micrantha]	PF14368.8//LTP_2`Probable lipid transfer
Unigene11667	RCd	RCt	6750.32	2753.48	4751.9	1.29376	0.0803064	16.1103	2.16062e-58	1.37331e-56	Up	-	-	-	Uncharacterized protein {ECO:0000313|EMBL:PLY63968.1} OS=Lactuca sativa (Garden lettuce) ORFNames=LSAT_7X71780 {ECO:0000313|EMBL:PLY63968.1} PE=3	-	XP_023746799.1//dormancy-associated protein homolog 3-like isoform X3[Lactuca sativa]	-
Unigene17460	RCd	RCt	5731.5	2207.5	3969.5	1.37656	0.0854487	16.1098	2.1773e-58	1.38176e-56	Up	GO:0008757//S-adenosylmethionine-dependent methyltransferase activity`molecular_function;GO:0046983//protein dimerization activity`molecular_function;GO:0008171//O-methyltransferase activity`molecular_function;GO:0032259//methylation`biological_process;GO:0019438//aromatic compound biosynthetic process`biological_process	K13066//COMT`caffeic acid 3-O-methyltransferase / acetylserotonin O-methyltransferase [EC:2.1.1.68 2.1.1.4]	ko00380//Tryptophan metabolism`Amino acid metabolism`Metabolism;ko00940//Phenylpropanoid biosynthesis`Biosynthesis of other secondary metabolites`Metabolism;ko01100//Metabolic pathways`Global and overview maps`Metabolism;ko01110//Biosynthesis of secondary metabolites`Global and overview maps`Metabolism	Putative caffeic acid 3-O-methyltransferase {ECO:0000313|EMBL:OTF93908.1} OS=Helianthus annuus (Common sunflower) ORFNames=HannXRQ_Chr15g0466371 {ECO:0000313|EMBL:OTF93908.1} PE=3	-	KAF5762932.1//putative caffeate O-methyltransferase[Helianthus annuus]	PF00891.20//Methyltransf_2`O-methyltransferase domain
Unigene29317	RCd	RCt	1385.59	3811.81	2598.7	-1.45989	0.0906275	-16.1087	2.21723e-58	1.4049e-56	Down	-	-	-	-	-	-	-
Unigene227	RCd	RCt	451.396	74.7566	263.076	2.59449	0.161068	16.1081	2.23906e-58	1.41653e-56	Up	GO:0015074//DNA integration`biological_process;GO:0008270//zinc ion binding`molecular_function;GO:0003676//nucleic acid binding`molecular_function	-	-	Uncharacterized protein {ECO:0000313|EMBL:SPD07995.1} OS=Fagus sylvatica (Beechnut) ORFNames=FSB_LOCUS35877 {ECO:0000313|EMBL:SPD07995.1} PE=4	-	KAE8715296.1//hypothetical protein F3Y22_tig00110183pilonHSYRG00102[Hibiscus syriacus]	PF00098.25//zf-CCHC`Zinc knuckle;PF00665.28//rve`Integrase core domain;PF03732.19//Retrotrans_gag`Retrotransposon gag protein;PF13961.8//DUF4219`Domain of unknown function (DUF4219);PF13976.8//gag_pre-integrs`GAG-pre-integrase domain;PF14223.8//Retrotran_gag_2`gag-polypeptide of LTR copia-type
Unigene17341	RCd	RCt	453.706	64.3652	259.036	2.81794	0.174997	16.1028	2.43946e-58	1.54091e-56	Up	-	-	-	Putative PB1 domain-containing protein {ECO:0000313|EMBL:OTF99673.1} OS=Helianthus annuus (Common sunflower) ORFNames=HannXRQ_Chr14g0459181 {ECO:0000313|EMBL:OTF99673.1} PE=4	-	XP_022006422.1//uncharacterized protein LOC110904855[Helianthus annuus]	PF00564.26//PB1`PB1 domain
Unigene47588	RCd	RCt	4.06358	548.858	276.461	-7.07356	0.439375	-16.0991	2.58732e-58	1.63178e-56	Down	GO:0006412//translation`biological_process	K02885//RP-L19e, RPL19`large subunit ribosomal protein L19e	ko03010//Ribosome`Translation`Genetic Information Processing	Ribosomal protein L19 {ECO:0000256|RuleBase:RU000574} OS=Globisporangium ultimum (strain ATCC 200006 / CBS 805.95 / DAOM BR144) (Pythium ultimum) PE=3	60s ribosomal protein L19//Translation, ribosomal structure and biogenesis[J]	XP_031277145.1//60S ribosomal protein L19-1[Pistacia vera]	PF01280.22//Ribosomal_L19e`Ribosomal protein L19e
Unigene121396	RCd	RCt	7.0861	339.772	173.429	-5.57498	0.346337	-16.097	2.67901e-58	1.68699e-56	Down	-	-	-	-	-	-	-
Unigene40827	RCd	RCt	19.3256	290.39	154.858	-3.90754	0.24278	-16.095	2.76588e-58	1.739e-56	Down	-	-	-	-	-	WP_106525793.1//hypothetical protein[Haliangium sp. UPWRP_2]	-
Unigene41728	RCd	RCt	10.5034	296.517	153.51	-4.81633	0.299253	-16.0945	2.78623e-58	1.74909e-56	Down	-	K02936//RP-L7Ae, RPL7A`large subunit ribosomal protein L7Ae	ko03010//Ribosome`Translation`Genetic Information Processing	Hypothetical protein {ECO:0000313|EMBL:CAD8457881.1} OS=Amorphochlora amoebiformis ORFNames=LAMO00422_LOCUS16832 {ECO:0000313|EMBL:CAD8457881.1} PE=4	-	CAL69925.1//hypothetical protein[Plasmodiophora brassicae]	PF01248.28//Ribosomal_L7Ae`Ribosomal protein L7Ae/L30e/S12e/Gadd45 family
Unigene9058	RCd	RCt	2753.15	628.564	1690.86	2.13079	0.132408	16.0925	2.87779e-58	1.80378e-56	Up	GO:0006012//galactose metabolic process`biological_process;GO:0005829//cytosol`cellular_component;GO:0003978//UDP-glucose 4-epimerase activity`molecular_function;GO:0003723//RNA binding`molecular_function;GO:0006364//rRNA processing`biological_process	K01784//galE, GALE`UDP-glucose 4-epimerase [EC:5.1.3.2]	ko00052//Galactose metabolism`Carbohydrate metabolism`Metabolism;ko00520//Amino sugar and nucleotide sugar metabolism`Carbohydrate metabolism`Metabolism;ko01100//Metabolic pathways`Global and overview maps`Metabolism	UDP-glucose 4-epimerase {ECO:0000256|RuleBase:RU366046} EC=5.1.3.- {ECO:0000256|RuleBase:RU366046} OS=Helianthus annuus (Common sunflower) ORFNames=HannXRQ_Chr17g0534881 {ECO:0000313|EMBL:OTF84968.1} PE=3	-	XP_022020987.1//UDP-glucose 4-epimerase GEPI48[Helianthus annuus]	PF00106.27//adh_short`short chain dehydrogenase;PF01073.21//3Beta_HSD`3-beta hydroxysteroid dehydrogenase/isomerase family;PF01113.22//DapB_N`Dihydrodipicolinate reductase, N-terminus;PF01266.26//DAO`FAD dependent oxidoreductase;PF01370.23//Epimerase`NAD dependent epimerase/dehydratase family;PF02719.17//Polysacc_synt_2`Polysaccharide biosynthesis protein;PF04321.19//RmlD_sub_bind`RmlD substrate …
Unigene74631	RCd	RCt	627.062	128.57	377.816	2.28568	0.142114	16.0834	3.33502e-58	2.08716e-56	Up	-	-	-	-	-	-	-
Unigene25367	RCd	RCt	4.42308	557.921	281.172	-6.98127	0.434135	-16.0809	3.47453e-58	2.17113e-56	Down	GO:0046872//metal ion binding`molecular_function;GO:0016491//oxidoreductase activity`molecular_function	K06892//F6H`feruloyl-CoA 6-hydroxylase [EC:1.14.11.61]	ko00940//Phenylpropanoid biosynthesis`Biosynthesis of other secondary metabolites`Metabolism;ko01110//Biosynthesis of secondary metabolites`Global and overview maps`Metabolism	2-oxoglutarate (2OG) and Fe(II)-dependent oxygenase superfamily protein {ECO:0000313|EMBL:PWA76167.1} OS=Artemisia annua (Sweet wormwood) ORFNames=CTI12_AA236860 {ECO:0000313|EMBL:PWA76167.1} PE=3	-	PWA76167.1//2-oxoglutarate (2OG) and Fe(II)-dependent oxygenase superfamily protein[Artemisia annua]	PF03171.22//2OG-FeII_Oxy`2OG-Fe(II) oxygenase superfamily;PF14226.8//DIOX_N`non-haem dioxygenase in morphine synthesis N-terminal
Unigene13550	RCd	RCt	2017.51	613.669	1315.59	1.71688	0.106785	16.0779	3.64324e-58	2.27306e-56	Up	GO:0046658//anchored component of plasma membrane`cellular_component;GO:0005975//carbohydrate metabolic process`biological_process;GO:0042973//glucan endo-1,3-beta-D-glucosidase activity`molecular_function	-	-	Glucan endo-1,3-beta-D-glucosidase {ECO:0000256|ARBA:ARBA00012780} EC=3.2.1.39 {ECO:0000256|ARBA:ARBA00012780} OS=Helianthus annuus (Common sunflower) ORFNames=HannXRQ_Chr08g0220731 {ECO:0000313|EMBL:OTG18222.1} PE=3	-	XP_021977097.1//glucan endo-1,3-beta-glucosidase isoform X1[Helianthus annuus]	PF00332.20//Glyco_hydro_17`Glycosyl hydrolases family 17;PF07983.15//X8`X8 domain
Unigene9729	RCd	RCt	108.464	521.654	315.059	-2.26443	0.141062	-16.0527	5.46939e-58	3.40719e-56	Down	GO:0016021//integral component of membrane`cellular_component;GO:0022857//transmembrane transporter activity`molecular_function;GO:0009506//plasmodesma`cellular_component	-	-	Putative xanthine/uracil permease family protein {ECO:0000313|EMBL:OTG33570.1} OS=Helianthus annuus (Common sunflower) ORFNames=HannXRQ_Chr02g0036181 {ECO:0000313|EMBL:OTG33570.1} PE=4	-	XP_022012928.1//nucleobase-ascorbate transporter 6[Helianthus annuus]	PF00860.22//Xan_ur_permease`Permease family
Unigene25456	RCd	RCt	15.2216	289.943	152.582	-4.24702	0.264604	-16.0505	5.67201e-58	3.52801e-56	Down	GO:0003735//structural constituent of ribosome`molecular_function;GO:0005840//ribosome`cellular_component;GO:0006412//translation`biological_process	K02925//RP-L3e, RPL3`large subunit ribosomal protein L3e	ko03010//Ribosome`Translation`Genetic Information Processing	60S ribosomal protein L3 {ECO:0000313|EMBL:JAT45167.1} Fragment OS=Anthurium amnicola ORFNames=g.37822 {ECO:0000313|EMBL:JAT45167.1} PE=3	-	KAF0543561.1//60S ribosomal protein L3[Gigaspora margarita]	PF00297.24//Ribosomal_L3`Ribosomal protein L3
Unigene17929	RCd	RCt	198.671	977.947	588.309	-2.29944	0.143328	-16.0432	6.37315e-58	3.95807e-56	Down	GO:0008271//secondary active sulfate transmembrane transporter activity`molecular_function;GO:0015301//anion:anion antiporter activity`molecular_function;GO:0005887//integral component of plasma membrane`cellular_component	-	-	STAS domain-containing protein {ECO:0000259|PROSITE:PS50801} OS=Lactuca sativa (Garden lettuce) ORFNames=LSAT_7X81260 {ECO:0000313|EMBL:PLY88533.1} PE=3	-	PLY88533.1//hypothetical protein LSAT_7X81260[Lactuca sativa]	PF00916.22//Sulfate_transp`Sulfate permease family
Unigene14801	RCd	RCt	207.718	823.36	515.539	-1.98666	0.1239	-16.0343	7.35757e-58	4.56248e-56	Down	-	-	-	Uncharacterized protein {ECO:0000313|EMBL:KAD6795118.1} OS=Mikania micrantha ORFNames=E3N88_06014 {ECO:0000313|EMBL:KAD6795118.1} PE=4	-	XP_021990437.1//uncharacterized protein LOC110886877[Helianthus annuus]	PF11883.10//DUF3403`Domain of unknown function (DUF3403);PF14383.8//VARLMGL`DUF761-associated sequence motif
Unigene23533	RCd	RCt	2540.74	746.249	1643.5	1.76738	0.110267	16.0283	8.1109e-58	5.02197e-56	Up	GO:0016787//hydrolase activity`molecular_function	-	-	Putative alpha/Beta hydrolase fold protein {ECO:0000313|EMBL:OTG14679.1} OS=Helianthus annuus (Common sunflower) ORFNames=HannXRQ_Chr09g0252101 {ECO:0000313|EMBL:OTG14679.1} PE=4	-	XP_021982047.1//probable carboxylesterase 6[Helianthus annuus]	PF00135.30//COesterase`Carboxylesterase family;PF00326.23//Peptidase_S9`Prolyl oligopeptidase family;PF07224.13//Chlorophyllase`Chlorophyllase;PF07859.15//Abhydrolase_3`alpha/beta hydrolase fold;PF10340.11//Say1_Mug180`Steryl acetyl hydrolase;PF12740.9//Chlorophyllase2`Chlorophyllase enzyme
[truncated: 40,022 more rows]

[truncated: 2 more sheets: Table S10, Table S11]
